# Supplementary material for: 2-{4-[(Quinolin-8-yl­oxy)meth­yl]phen­yl}benzonitrile
Source: Acta Crystallogr Sect E Struct Rep Online. 2011 Apr 29;67(Pt 5):o1209. doi: 10.1107/S1600536811012724 (PMC3089367; doi:10.1107/S1600536811012724)
Supplement: Supplementary file 1 [file e-67-o1209-sup1.cif]

##############################################################################
#                                                                            #
# This CIF contains the data in a paper accepted for publication in          #
# Acta Crystallographica Section E. It conforms to the requirements of       #
# Notes for Authors for Acta Crystallographica Section E, and has been       #
# peer reviewed under the auspices of the IUCr Commission on Journals.       #
#                                                                            #
# Full details of the Crystallographic Information File format               #
# are given in the paper "The Crystallographic Information File (CIF):       #
# a New Standard Archive File for Crystallography" by S. R. Hall, F. H.      #
# Allen and I. D. Brown [Acta Cryst. (1991), A47, 655-685].                  #
#                                                                            #
# The current version of the core CIF dictionary is obtainable from          #
# ftp://ftp.iucr.org/pub/cif_core.dic.                                       #
#                                                                            #
# Software is freely available for graphical display of the structure(s)     #
# in this CIF. For information consult the CIF software page                 #
# http://www.iucr.org/resources/cif/software.                                #
#                                                                            #
# This file may be used for bona fide research purposes within the           #
# scientific community so long as proper attribution is given to the journal # 
# article from which it was obtained.                                        #
#                                                                            #
##############################################################################
data_I
_audit_creation_method     SHELXL-97
_chemical_name_systematic
;
2-{4-[(Quinolin-8-yloxy)methyl]phenyl}benzonitrile
;
_chemical_name_common     ?
_chemical_formula_moiety     'C23 H16 N2 O'
_chemical_formula_sum     'C23 H16 N2 O'
_chemical_formula_iupac     'C23 H16 N2 O'
_chemical_formula_weight     336.38
_chemical_melting_point     ?
_symmetry_cell_setting     orthorhombic
_symmetry_space_group_name_H-M     'P b c a'
loop_
    _symmetry_equiv_pos_as_xyz
    'x, y, z'
    '-x+1/2, -y, z+1/2'
    '-x, y+1/2, -z+1/2'
    'x+1/2, -y+1/2, -z'
    '-x, -y, -z'
    'x-1/2, y, -z-1/2'
    'x, -y-1/2, z-1/2'
    '-x-1/2, y-1/2, z'
_cell_length_a     14.526(4)
_cell_length_b     8.957(3)
_cell_length_c     27.126(8)
_cell_angle_alpha     90.00
_cell_angle_beta     90.00
_cell_angle_gamma     90.00
_cell_volume     3529.3(18)
_cell_formula_units_Z     8
_cell_measurement_reflns_used     6593
_cell_measurement_theta_min     2.2524
_cell_measurement_theta_max     27.4894
_cell_measurement_temperature     293(2)
_exptl_crystal_description     'Prism'
_exptl_crystal_colour     'Colorless'
_exptl_crystal_size_max     0.2000
_exptl_crystal_size_mid     0.2000
_exptl_crystal_size_min     0.2000
_exptl_crystal_density_diffrn     1.266
_exptl_crystal_density_meas     ?
_exptl_crystal_density_method     'not measured'
_exptl_crystal_F_000     1408
_exptl_absorpt_coefficient_mu     0.078
_exptl_absorpt_correction_type     multi-scan
_exptl_absorpt_process_details     '(CrystalClear; Rigaku, 2005)'
_exptl_absorpt_correction_T_min     0.8415
_exptl_absorpt_correction_T_max     1.0000
_exptl_special_details
;
;
_diffrn_ambient_temperature     293(2)
_diffrn_radiation_type     MoK\a
_diffrn_radiation_wavelength     0.71073
_diffrn_radiation_source     'fine-focus sealed tube'
_diffrn_radiation_monochromator     graphite
_diffrn_measurement_device_type     'Rigaku Mercury CCD'
_diffrn_measurement_method     \w
_diffrn_detector_area_resol_mean     28.5714
_diffrn_reflns_number     36455
_diffrn_reflns_av_R_equivalents     0.0733
_diffrn_reflns_av_sigmaI/netI     0.0422
_diffrn_reflns_theta_min     1.50
_diffrn_reflns_theta_max     27.47
_diffrn_reflns_theta_full     27.47
_diffrn_measured_fraction_theta_max     0.999
_diffrn_measured_fraction_theta_full     0.999
_diffrn_reflns_limit_h_min     -18
_diffrn_reflns_limit_h_max     18
_diffrn_reflns_limit_k_min     -11
_diffrn_reflns_limit_k_max     11
_diffrn_reflns_limit_l_min     -35
_diffrn_reflns_limit_l_max     35
_diffrn_standards_number     ?
_diffrn_standards_interval_count     ?
_diffrn_standards_interval_time     ?
_diffrn_standards_decay_%     ?
_refine_special_details
;
 Refinement of F^2^ against ALL reflections.  The weighted R-factor wR and
 goodness of fit S are based on F^2^, conventional R-factors R are based
 on F, with F set to zero for negative F^2^. The threshold expression of
 F^2^ > 2sigma(F^2^) is used only for calculating R-factors(gt) etc. and is
 not relevant to the choice of reflections for refinement.  R-factors based
 on F^2^ are statistically about twice as large as those based on F, and R-
 factors based on ALL data will be even larger.
;
_reflns_number_total     4036
_reflns_number_gt     2865
_reflns_threshold_expression     I>2\s(I)
_refine_ls_structure_factor_coef     Fsqd
_refine_ls_matrix_type     full
_refine_ls_R_factor_all     0.1186
_refine_ls_R_factor_gt     0.0824
_refine_ls_wR_factor_gt     0.1902
_refine_ls_wR_factor_ref     0.2217
_refine_ls_goodness_of_fit_ref     1.244
_refine_ls_restrained_S_all     1.244
_refine_ls_number_reflns     4036
_refine_ls_number_parameters     235
_refine_ls_number_restraints     0
_refine_ls_hydrogen_treatment     constr
_refine_ls_weighting_scheme     calc
_refine_ls_weighting_details
         'calc w=1/[\s^2^(Fo^2^)+(0.0817P)^2^+0.8691P] where P=(Fo^2^+2Fc^2^)/3'
_atom_sites_solution_hydrogens     geom
_atom_sites_solution_primary     direct
_atom_sites_solution_secondary     difmap
_refine_ls_shift/su_max     0.000
_refine_ls_shift/su_mean     0.000
_refine_diff_density_max     0.185
_refine_diff_density_min     -0.219
_refine_ls_extinction_method     SHELXL
_refine_ls_extinction_coef     0.0000
loop_
    _atom_type_symbol
    _atom_type_description
    _atom_type_scat_dispersion_real
    _atom_type_scat_dispersion_imag
    _atom_type_scat_source
    'C' 'C' 0.0033 0.0016
                         'International Tables Vol C Tables 4.2.6.8 and 6.1.1.4'
    'H' 'H' 0.0000 0.0000
                         'International Tables Vol C Tables 4.2.6.8 and 6.1.1.4'
    'N' 'N' 0.0061 0.0033
                         'International Tables Vol C Tables 4.2.6.8 and 6.1.1.4'
    'O' 'O' 0.0106 0.0060
                         'International Tables Vol C Tables 4.2.6.8 and 6.1.1.4'
_computing_data_collection     'CrystalClear (Rigaku, 2005)'
_computing_cell_refinement     'CrystalClear (Rigaku, 2005)'
_computing_data_reduction     'CrystalClear (Rigaku, 2005)'
_computing_structure_solution     'SHELXS97 (Sheldrick, 2008)'
_computing_structure_refinement     'SHELXL97 (Sheldrick, 2008)'
_computing_molecular_graphics     'SHELXTL (Sheldrick, 2008)'
_computing_publication_material     'SHELXL97 (Sheldrick, 2008)'
loop_
    _atom_site_type_symbol
    _atom_site_label
    _atom_site_fract_x
    _atom_site_fract_y
    _atom_site_fract_z
    _atom_site_U_iso_or_equiv
    _atom_site_adp_type
    _atom_site_calc_flag
    _atom_site_refinement_flags
    _atom_site_occupancy
    _atom_site_symmetry_multiplicity
    _atom_site_disorder_assembly
    _atom_site_disorder_group
    O O1 0.28089(13) 0.1887(2) 0.29588(6) 0.0503(5) Uani d . 1 1 . .
    N N1 0.43511(16) 0.3299(3) 0.26974(8) 0.0494(6) Uani d . 1 1 . .
    C C8 0.38445(18) 0.2633(3) 0.23340(9) 0.0421(6) Uani d . 1 1 . .
    C C11 0.17557(18) 0.1423(3) 0.36270(10) 0.0430(6) Uani d . 1 1 . .
    C C10 0.2001(2) 0.1096(3) 0.30999(10) 0.0501(7) Uani d . 1 1 . .
    H H10A 0.2103 0.0032 0.3060 0.060 Uiso calc R 1 1 . .
    H H10B 0.1494 0.1383 0.2887 0.060 Uiso calc R 1 1 . .
    C C9 0.30312(19) 0.1836(3) 0.24685(9) 0.0435(6) Uani d . 1 1 . .
    C C4 0.4091(2) 0.2693(3) 0.18282(10) 0.0481(7) Uani d . 1 1 . .
    C C16 0.2179(2) 0.2507(4) 0.39095(10) 0.0534(7) Uani d . 1 1 . .
    H H16A 0.2675 0.3036 0.3781 0.064 Uiso calc R 1 1 . .
    C C17 0.0766(2) 0.2387(3) 0.50852(10) 0.0502(7) Uani d . 1 1 . .
    C C14 0.11330(18) 0.2051(3) 0.45827(10) 0.0462(6) Uani d . 1 1 . .
    C C7 0.2541(2) 0.1086(3) 0.21157(11) 0.0542(7) Uani d . 1 1 . .
    H H7A 0.2025 0.0537 0.2207 0.065 Uiso calc R 1 1 . .
    C C5 0.3561(2) 0.1925(4) 0.14748(11) 0.0608(8) Uani d . 1 1 . .
    H H5A 0.3727 0.1960 0.1144 0.073 Uiso calc R 1 1 . .
    C C22 0.1263(2) 0.2008(3) 0.55117(10) 0.0540(7) Uani d . 1 1 . .
    C C15 0.1872(2) 0.2815(4) 0.43839(10) 0.0566(8) Uani d . 1 1 . .
    H H15A 0.2167 0.3544 0.4570 0.068 Uiso calc R 1 1 . .
    C C13 0.0722(2) 0.0939(3) 0.42995(11) 0.0536(7) Uani d . 1 1 . .
    H H13A 0.0231 0.0399 0.4428 0.064 Uiso calc R 1 1 . .
    C C12 0.1033(2) 0.0629(3) 0.38308(10) 0.0534(7) Uani d . 1 1 . .
    H H12A 0.0753 -0.0125 0.3649 0.064 Uiso calc R 1 1 . .
    C C6 0.2808(2) 0.1134(4) 0.16163(11) 0.0627(9) Uani d . 1 1 . .
    H H6A 0.2465 0.0620 0.1382 0.075 Uiso calc R 1 1 . .
    C C2 0.5370(2) 0.4211(4) 0.20652(13) 0.0682(9) Uani d . 1 1 . .
    H H2A 0.5888 0.4776 0.1988 0.082 Uiso calc R 1 1 . .
    C C3 0.4879(2) 0.3538(4) 0.17066(11) 0.0592(8) Uani d . 1 1 . .
    H H3A 0.5059 0.3630 0.1379 0.071 Uiso calc R 1 1 . .
    C C1 0.5086(2) 0.4045(4) 0.25572(12) 0.0626(8) Uani d . 1 1 . .
    H H1A 0.5442 0.4492 0.2801 0.075 Uiso calc R 1 1 . .
    C C23 0.2152(3) 0.1308(4) 0.54694(12) 0.0694(9) Uani d . 1 1 . .
    C C21 0.0894(3) 0.2274(4) 0.59785(12) 0.0677(9) Uani d . 1 1 . .
    H H21A 0.1226 0.2013 0.6259 0.081 Uiso calc R 1 1 . .
    C C18 -0.0090(2) 0.3026(4) 0.51433(13) 0.0685(9) Uani d . 1 1 . .
    H H18A -0.0434 0.3274 0.4866 0.082 Uiso calc R 1 1 . .
    C C20 0.0046(3) 0.2917(4) 0.60239(14) 0.0755(11) Uani d . 1 1 . .
    H H20A -0.0200 0.3093 0.6335 0.091 Uiso calc R 1 1 . .
    N N2 0.2850(3) 0.0735(5) 0.54410(13) 0.0980(12) Uani d . 1 1 . .
    C C19 -0.0448(3) 0.3306(4) 0.56077(16) 0.0808(11) Uani d . 1 1 . .
    H H19A -0.1021 0.3756 0.5639 0.097 Uiso calc R 1 1 . .
loop_
    _atom_site_aniso_label
    _atom_site_aniso_U_11
    _atom_site_aniso_U_22
    _atom_site_aniso_U_33
    _atom_site_aniso_U_12
    _atom_site_aniso_U_13
    _atom_site_aniso_U_23
    O1 0.0526(11) 0.0582(12) 0.0403(10) -0.0130(9) 0.0084(8) -0.0045(8)
    N1 0.0530(14) 0.0500(13) 0.0452(13) -0.0064(11) 0.0065(11) -0.0081(10)
    C8 0.0484(15) 0.0366(13) 0.0413(14) 0.0055(11) 0.0039(12) -0.0010(10)
    C11 0.0430(14) 0.0442(14) 0.0419(13) -0.0008(12) 0.0014(11) 0.0029(11)
    C10 0.0508(16) 0.0548(17) 0.0446(15) -0.0085(13) 0.0050(12) -0.0010(12)
    C9 0.0477(15) 0.0438(14) 0.0390(13) 0.0023(12) 0.0022(11) -0.0024(11)
    C4 0.0576(17) 0.0451(15) 0.0417(14) 0.0078(13) 0.0067(13) -0.0003(11)
    C16 0.0488(16) 0.0679(18) 0.0434(15) -0.0165(14) 0.0076(12) 0.0006(13)
    C17 0.0560(17) 0.0472(15) 0.0475(16) -0.0096(13) 0.0073(13) 0.0010(12)
    C14 0.0454(15) 0.0493(15) 0.0439(14) 0.0000(12) 0.0026(12) 0.0031(12)
    C7 0.0549(16) 0.0600(18) 0.0477(15) -0.0070(14) 0.0022(14) -0.0087(13)
    C5 0.071(2) 0.073(2) 0.0380(15) 0.0056(17) 0.0026(14) -0.0006(14)
    C22 0.0641(19) 0.0542(16) 0.0438(15) -0.0110(15) 0.0077(14) -0.0029(13)
    C15 0.0585(18) 0.0662(19) 0.0452(16) -0.0195(15) 0.0037(13) -0.0071(14)
    C13 0.0552(17) 0.0577(17) 0.0479(15) -0.0166(14) 0.0076(13) 0.0020(13)
    C12 0.0611(18) 0.0536(16) 0.0455(15) -0.0181(14) 0.0011(14) -0.0025(13)
    C6 0.066(2) 0.077(2) 0.0458(16) -0.0022(17) -0.0065(15) -0.0132(15)
    C2 0.070(2) 0.0615(19) 0.073(2) -0.0180(17) 0.0265(18) -0.0058(17)
    C3 0.072(2) 0.0546(17) 0.0515(17) -0.0007(16) 0.0188(16) 0.0033(14)
    C1 0.0637(19) 0.0588(18) 0.065(2) -0.0146(16) 0.0060(16) -0.0129(15)
    C23 0.075(2) 0.089(3) 0.0438(17) 0.001(2) -0.0009(17) 0.0068(16)
    C21 0.089(3) 0.066(2) 0.0479(17) -0.0169(19) 0.0109(17) -0.0081(15)
    C18 0.065(2) 0.074(2) 0.066(2) 0.0056(18) 0.0153(17) 0.0038(17)
    C20 0.103(3) 0.060(2) 0.063(2) -0.014(2) 0.036(2) -0.0132(17)
    N2 0.088(3) 0.135(3) 0.071(2) 0.025(2) -0.0001(19) 0.015(2)
    C19 0.080(3) 0.070(2) 0.092(3) 0.005(2) 0.036(2) -0.002(2)
_geom_special_details
;
 All esds (except the esd in the dihedral angle between two l.s. planes)
 are estimated using the full covariance matrix.  The cell esds are taken
 into account individually in the estimation of esds in distances, angles
 and torsion angles; correlations between esds in cell parameters are only
 used when they are defined by crystal symmetry.  An approximate (isotropic)
 treatment of cell esds is used for estimating esds involving l.s. planes.
;
loop_
    _geom_bond_atom_site_label_1
    _geom_bond_atom_site_label_2
    _geom_bond_site_symmetry_2
    _geom_bond_distance
    _geom_bond_publ_flag
    O1 C9 . 1.369(3) ?
    O1 C10 . 1.423(3) ?
    N1 C1 . 1.316(4) ?
    N1 C8 . 1.367(3) ?
    C8 C4 . 1.419(4) ?
    C8 C9 . 1.427(4) ?
    C11 C16 . 1.381(4) ?
    C11 C12 . 1.383(4) ?
    C11 C10 . 1.503(4) ?
    C10 H10A . 0.9700 ?
    C10 H10B . 0.9700 ?
    C9 C7 . 1.369(4) ?
    C4 C5 . 1.409(4) ?
    C4 C3 . 1.410(4) ?
    C16 C15 . 1.390(4) ?
    C16 H16A . 0.9300 ?
    C17 C18 . 1.378(4) ?
    C17 C22 . 1.405(4) ?
    C17 C14 . 1.494(4) ?
    C14 C15 . 1.383(4) ?
    C14 C13 . 1.393(4) ?
    C7 C6 . 1.410(4) ?
    C7 H7A . 0.9300 ?
    C5 C6 . 1.359(5) ?
    C5 H5A . 0.9300 ?
    C22 C21 . 1.395(4) ?
    C22 C23 . 1.441(5) ?
    C15 H15A . 0.9300 ?
    C13 C12 . 1.378(4) ?
    C13 H13A . 0.9300 ?
    C12 H12A . 0.9300 ?
    C6 H6A . 0.9300 ?
    C2 C3 . 1.349(5) ?
    C2 C1 . 1.405(4) ?
    C2 H2A . 0.9300 ?
    C3 H3A . 0.9300 ?
    C1 H1A . 0.9300 ?
    C23 N2 . 1.139(5) ?
    C21 C20 . 1.365(5) ?
    C21 H21A . 0.9300 ?
    C18 C19 . 1.385(5) ?
    C18 H18A . 0.9300 ?
    C20 C19 . 1.382(6) ?
    C20 H20A . 0.9300 ?
    C19 H19A . 0.9300 ?
loop_
    _geom_angle_atom_site_label_1
    _geom_angle_atom_site_label_2
    _geom_angle_atom_site_label_3
    _geom_angle_site_symmetry_1
    _geom_angle_site_symmetry_3
    _geom_angle
    _geom_angle_publ_flag
    C9 O1 C10 . . 116.0(2) ?
    C1 N1 C8 . . 116.8(2) ?
    N1 C8 C4 . . 123.0(2) ?
    N1 C8 C9 . . 118.6(2) ?
    C4 C8 C9 . . 118.4(2) ?
    C16 C11 C12 . . 118.5(3) ?
    C16 C11 C10 . . 124.0(2) ?
    C12 C11 C10 . . 117.4(2) ?
    O1 C10 C11 . . 110.8(2) ?
    O1 C10 H10A . . 109.5 ?
    C11 C10 H10A . . 109.5 ?
    O1 C10 H10B . . 109.5 ?
    C11 C10 H10B . . 109.5 ?
    H10A C10 H10B . . 108.1 ?
    O1 C9 C7 . . 124.9(3) ?
    O1 C9 C8 . . 115.3(2) ?
    C7 C9 C8 . . 119.8(2) ?
    C5 C4 C3 . . 123.1(3) ?
    C5 C4 C8 . . 120.1(3) ?
    C3 C4 C8 . . 116.8(3) ?
    C11 C16 C15 . . 120.7(3) ?
    C11 C16 H16A . . 119.6 ?
    C15 C16 H16A . . 119.6 ?
    C18 C17 C22 . . 118.0(3) ?
    C18 C17 C14 . . 120.7(3) ?
    C22 C17 C14 . . 121.3(3) ?
    C15 C14 C13 . . 118.2(3) ?
    C15 C14 C17 . . 122.2(3) ?
    C13 C14 C17 . . 119.6(2) ?
    C9 C7 C6 . . 120.9(3) ?
    C9 C7 H7A . . 119.5 ?
    C6 C7 H7A . . 119.5 ?
    C6 C5 C4 . . 120.2(3) ?
    C6 C5 H5A . . 119.9 ?
    C4 C5 H5A . . 119.9 ?
    C21 C22 C17 . . 120.6(3) ?
    C21 C22 C23 . . 119.4(3) ?
    C17 C22 C23 . . 120.0(3) ?
    C14 C15 C16 . . 120.8(3) ?
    C14 C15 H15A . . 119.6 ?
    C16 C15 H15A . . 119.6 ?
    C12 C13 C14 . . 120.8(3) ?
    C12 C13 H13A . . 119.6 ?
    C14 C13 H13A . . 119.6 ?
    C13 C12 C11 . . 120.9(3) ?
    C13 C12 H12A . . 119.5 ?
    C11 C12 H12A . . 119.5 ?
    C5 C6 C7 . . 120.6(3) ?
    C5 C6 H6A . . 119.7 ?
    C7 C6 H6A . . 119.7 ?
    C3 C2 C1 . . 118.8(3) ?
    C3 C2 H2A . . 120.6 ?
    C1 C2 H2A . . 120.6 ?
    C2 C3 C4 . . 120.0(3) ?
    C2 C3 H3A . . 120.0 ?
    C4 C3 H3A . . 120.0 ?
    N1 C1 C2 . . 124.5(3) ?
    N1 C1 H1A . . 117.7 ?
    C2 C1 H1A . . 117.7 ?
    N2 C23 C22 . . 178.8(4) ?
    C20 C21 C22 . . 120.0(3) ?
    C20 C21 H21A . . 120.0 ?
    C22 C21 H21A . . 120.0 ?
    C17 C18 C19 . . 121.2(4) ?
    C17 C18 H18A . . 119.4 ?
    C19 C18 H18A . . 119.4 ?
    C21 C20 C19 . . 120.0(3) ?
    C21 C20 H20A . . 120.0 ?
    C19 C20 H20A . . 120.0 ?
    C20 C19 C18 . . 120.2(4) ?
    C20 C19 H19A . . 119.9 ?
    C18 C19 H19A . . 119.9 ?
loop_
    _geom_torsion_atom_site_label_1
    _geom_torsion_atom_site_label_2
    _geom_torsion_atom_site_label_3
    _geom_torsion_atom_site_label_4
    _geom_torsion_site_symmetry_1
    _geom_torsion_site_symmetry_2
    _geom_torsion_site_symmetry_3
    _geom_torsion_site_symmetry_4
    _geom_torsion
    _geom_torsion_publ_flag
    C1 N1 C8 C4 . . . . 1.3(4) ?
    C1 N1 C8 C9 . . . . -178.8(3) ?
    C9 O1 C10 C11 . . . . -171.6(2) ?
    C16 C11 C10 O1 . . . . 8.7(4) ?
    C12 C11 C10 O1 . . . . -174.3(2) ?
    C10 O1 C9 C7 . . . . -0.4(4) ?
    C10 O1 C9 C8 . . . . -179.8(2) ?
    N1 C8 C9 O1 . . . . 3.3(3) ?
    C4 C8 C9 O1 . . . . -176.8(2) ?
    N1 C8 C9 C7 . . . . -176.2(3) ?
    C4 C8 C9 C7 . . . . 3.7(4) ?
    N1 C8 C4 C5 . . . . 177.1(3) ?
    C9 C8 C4 C5 . . . . -2.7(4) ?
    N1 C8 C4 C3 . . . . -2.5(4) ?
    C9 C8 C4 C3 . . . . 177.6(2) ?
    C12 C11 C16 C15 . . . . -1.4(5) ?
    C10 C11 C16 C15 . . . . 175.6(3) ?
    C18 C17 C14 C15 . . . . 111.6(4) ?
    C22 C17 C14 C15 . . . . -71.0(4) ?
    C18 C17 C14 C13 . . . . -68.1(4) ?
    C22 C17 C14 C13 . . . . 109.3(3) ?
    O1 C9 C7 C6 . . . . 178.1(3) ?
    C8 C9 C7 C6 . . . . -2.5(4) ?
    C3 C4 C5 C6 . . . . -179.8(3) ?
    C8 C4 C5 C6 . . . . 0.5(4) ?
    C18 C17 C22 C21 . . . . 0.1(4) ?
    C14 C17 C22 C21 . . . . -177.4(3) ?
    C18 C17 C22 C23 . . . . 178.7(3) ?
    C14 C17 C22 C23 . . . . 1.2(4) ?
    C13 C14 C15 C16 . . . . 1.7(5) ?
    C17 C14 C15 C16 . . . . -178.0(3) ?
    C11 C16 C15 C14 . . . . -0.4(5) ?
    C15 C14 C13 C12 . . . . -1.2(5) ?
    C17 C14 C13 C12 . . . . 178.6(3) ?
    C14 C13 C12 C11 . . . . -0.7(5) ?
    C16 C11 C12 C13 . . . . 2.0(4) ?
    C10 C11 C12 C13 . . . . -175.2(3) ?
    C4 C5 C6 C7 . . . . 0.8(5) ?
    C9 C7 C6 C5 . . . . 0.2(5) ?
    C1 C2 C3 C4 . . . . 0.4(5) ?
    C5 C4 C3 C2 . . . . -178.1(3) ?
    C8 C4 C3 C2 . . . . 1.5(4) ?
    C8 N1 C1 C2 . . . . 0.9(5) ?
    C3 C2 C1 N1 . . . . -1.8(5) ?
    C21 C22 C23 N2 . . . .  5E1(2)
                                  ?
    C17 C22 C23 N2 . . . .  -13E1(2)
                                    ?
    C17 C22 C21 C20 . . . . -0.5(5) ?
    C23 C22 C21 C20 . . . . -179.0(3) ?
    C22 C17 C18 C19 . . . . 0.7(5) ?
    C14 C17 C18 C19 . . . . 178.3(3) ?
    C22 C21 C20 C19 . . . . 0.0(5) ?
    C21 C20 C19 C18 . . . . 0.9(6) ?
    C17 C18 C19 C20 . . . . -1.3(6) ?
data_global
_journal_date_recd_electronic     2011-03-31
_journal_date_accepted     2011-04-06
_journal_name_full     'Acta Crystallographica, Section E'
_journal_year     2011
_journal_volume     67
_journal_issue      5
_journal_page_first     o1209
_journal_page_last     o1209
_journal_paper_category     QO
_journal_coeditor_code     JH2278
_publ_contact_author_name     'Bin Wei'
_publ_contact_author_address
;
Ordered Matter Science Research Center, Southeast UniVersity,
Nanjing 210096, People's Republic of China
;
_publ_contact_author_email     'seuwei@126.com'
_publ_contact_author_fax     '86-25-52090626'
_publ_contact_author_phone     '86-25-52090626'
_publ_section_title
;
2-{4-[(Quinolin-8-yloxy)methyl]phenyl}benzonitrile
;
loop_
    _publ_author_name
    _publ_author_footnote
    _publ_author_address
    'Wei, Bin' .
;
Ordered Matter Science Research Center, Southeast University,
Nanjing 210096, People's Republic of China
;
