# Supplementary material for: 2-{4-[(Quinolin-8-yl­oxy)meth­yl]phen­yl}benzonitrile
Source: Acta Crystallogr Sect E Struct Rep Online. 2011 Apr 29;67(Pt 5):o1209. doi: 10.1107/S1600536811012724 (PMC3089367; doi:10.1107/S1600536811012724)
Supplement: Supplementary file 2 [file e-67-o1209-Isup2.hkl]

# 
# h,k,l, Fc-squared, Fo-squared, sigma(Fo-squared) and status flag 
# 
data_I
_shelx_title ' X in Pbca' 
_shelx_refln_list_code          4 
_shelx_F_calc_maximum      255.38 
_exptl_crystal_F_000      1416.00 
_reflns_d_resolution_high  0.7704 
 
loop_ 
 _symmetry_equiv_pos_as_xyz 
 'x, y, z' 
 '-x+1/2, -y, z+1/2' 
 '-x, y+1/2, -z+1/2' 
 'x+1/2, -y+1/2, -z' 
 '-x, -y, -z' 
 'x-1/2, y, -z-1/2' 
 'x, -y-1/2, z-1/2' 
 '-x-1/2, y-1/2, z' 
 
_cell_length_a    14.5256 
_cell_length_b     8.9571 
_cell_length_c    27.1263 
_cell_angle_alpha  90.000 
_cell_angle_beta   90.000 
_cell_angle_gamma  90.000 
 
_shelx_F_squared_multiplier     1.000 
 
loop_ 
 _refln_index_h 
 _refln_index_k 
 _refln_index_l 
 _refln_F_squared_calc 
 _refln_F_squared_meas 
 _refln_F_squared_sigma 
 _refln_observed_status 
   2   0   0        0.14        1.28      1.93 o 
   4   0   0    15163.51    14208.40    120.43 o 
   6   0   0     3782.94     3903.75     59.95 o 
   8   0   0        8.34       16.71      5.92 o 
  10   0   0     6618.73     7180.61    281.42 o 
  12   0   0      243.51      245.85     30.74 o 
  14   0   0      364.46      346.12     36.07 o 
  16   0   0       27.93        5.55      8.82 o 
  18   0   0       38.99       19.62     21.97 o 
   2   1   0     2962.55     2468.96     33.45 o 
   4   1   0      457.03      438.26     12.39 o 
   6   1   0     1070.74     1068.43     25.32 o 
   8   1   0       83.26       81.90      9.50 o 
  10   1   0      861.64     1011.39     28.80 o 
  12   1   0      362.67      373.87     24.48 o 
  14   1   0       14.97       11.31      6.94 o 
  16   1   0        7.76       15.64     10.84 o 
  18   1   0       17.10       21.03     16.11 o 
   2   2   0      816.88      865.00     22.28 o 
   4   2   0     3673.48     3990.25     68.62 o 
   6   2   0      138.46      182.42     10.85 o 
   8   2   0       83.53       85.42      9.19 o 
  10   2   0     1120.33     1244.50     32.24 o 
  12   2   0       44.35       34.77     10.04 o 
  14   2   0       79.11       83.08     19.89 o 
  16   2   0       27.81       43.24     15.10 o 
  18   2   0       14.62       41.65     58.93 o 
   2   3   0     2089.76     2136.65     36.13 o 
   4   3   0     1613.07     1550.79     36.01 o 
   6   3   0        0.80        0.76      5.65 o 
   8   3   0      545.59      652.24     25.52 o 
  10   3   0        5.06       16.65      6.45 o 
  12   3   0      243.44      232.06     20.84 o 
  14   3   0        0.33       44.05     13.20 o 
  16   3   0        0.05       -2.17     10.21 o 
  18   3   0        6.58       39.43     20.89 o 
   0   4   0      909.22      817.50     59.44 o 
   2   4   0     1186.70     1141.46     31.18 o 
   4   4   0     8892.00     9400.08    102.10 o 
   6   4   0     1494.62     1518.00     47.63 o 
   8   4   0      483.31      484.97     29.24 o 
  10   4   0      299.60      308.13     22.04 o 
  12   4   0        8.15       18.22      8.22 o 
  14   4   0       10.19       22.15     13.84 o 
  16   4   0       18.35       29.65     18.98 o 
   2   5   0     1541.13     1590.11     51.19 o 
   4   5   0     2260.35     2215.47     57.95 o 
   6   5   0     1775.93     1738.33     42.72 o 
   8   5   0       88.36       77.39     12.70 o 
  10   5   0       13.47       30.52      9.69 o 
  12   5   0       23.87       23.30     18.46 o 
  14   5   0        0.70       -1.78     32.66 o 
  16   5   0       89.83       73.09     37.43 o 
   0   6   0      847.96     1080.80     62.97 o 
   2   6   0       15.43       16.62      8.16 o 
   4   6   0       66.49       95.30     12.46 o 
   6   6   0     1573.58     1566.16     61.18 o 
   8   6   0       69.98       69.96     12.82 o 
  10   6   0      270.40      271.24     29.44 o 
  12   6   0       19.78       34.31     21.81 o 
  14   6   0        0.64        4.17     25.79 o 
  16   6   0       23.53       10.66     39.10 o 
   2   7   0      559.27      582.57     27.79 o 
   4   7   0        2.75       15.00      7.80 o 
   6   7   0     3296.61     3740.15    117.61 o 
   8   7   0       16.56       27.91      9.44 o 
  10   7   0      100.10       59.92     19.38 o 
  12   7   0      114.72      131.25     25.19 o 
  14   7   0        7.10       52.30     17.68 o 
   0   8   0       92.21      113.29     23.63 o 
   2   8   0      152.70      148.52     18.23 o 
   4   8   0        6.99       15.38     11.28 o 
   6   8   0      100.48      166.10     18.13 o 
   8   8   0       49.01       43.81     17.37 o 
  10   8   0        0.30       16.64     21.82 o 
  12   8   0       34.32       39.20     22.10 o 
   2   9   0        5.83       27.83      9.10 o 
   4   9   0      496.99      483.97     40.42 o 
   6   9   0      488.43      437.00     47.08 o 
   8   9   0       10.90        7.90     13.07 o 
  10   9   0       28.94       37.61     15.35 o 
   0  10   0       95.15      102.28     21.19 o 
   2  10   0       18.36       30.96     11.48 o 
   4  10   0       54.29       61.77     13.89 o 
   6  10   0        9.82       36.44     14.42 o 
   8  10   0       25.12       31.58     12.95 o 
   2  11   0       29.49       20.15     13.20 o 
   4  11   0        5.37       14.63     21.40 o 
   6  11   0       24.95        6.75     11.18 o 
   1   1   1      837.11      407.76     57.97 o 
   2   1   1      842.25      772.89     14.39 o 
   3   1   1     6664.44     6387.37     23.26 o 
   4   1   1      120.91      122.29      3.86 o 
   5   1   1     4043.89     4058.33     16.70 o 
   6   1   1      664.21      688.21     14.83 o 
   7   1   1      324.29      359.23     12.12 o 
   8   1   1      176.90      176.62     11.41 o 
   9   1   1        0.01       -3.16      3.16 o 
  10   1   1      991.34     1053.48     17.67 o 
  11   1   1       20.63       45.47      8.35 o 
  12   1   1       50.78       44.96      8.10 o 
  13   1   1        0.53        6.25      4.56 o 
  14   1   1       13.98       12.14      4.55 o 
  15   1   1        0.10       21.06      8.10 o 
  16   1   1        0.06        3.93      4.59 o 
  17   1   1        2.14       22.22     12.96 o 
  18   1   1        6.14       34.79     13.35 o 
   0   2   1     8092.15     7778.63     36.09 o 
   1   2   1    13931.84    13643.87     53.46 o 
   2   2   1    49261.23    47591.15    192.86 o 
   3   2   1     4929.52     4855.11     21.17 o 
   4   2   1        2.52       -2.52      2.52 o 
   5   2   1      951.02      962.87     15.19 o 
   6   2   1      237.18      209.75      8.42 o 
   7   2   1        1.46        4.63      3.21 o 
   8   2   1      144.63      154.21     10.65 o 
   9   2   1      302.97      354.76     16.80 o 
  10   2   1       43.05       32.55      5.03 o 
  11   2   1      365.36      375.91     18.78 o 
  12   2   1       59.87       64.07      8.42 o 
  13   2   1        0.51       -1.98      4.02 o 
  14   2   1       15.50       15.64      6.43 o 
  15   2   1        6.18        9.39      7.45 o 
  16   2   1        3.43       26.83     12.57 o 
  17   2   1        0.32       -1.09     10.23 o 
  18   2   1        7.41        6.25     11.21 o 
   1   3   1      800.36      742.80     15.18 o 
   2   3   1      295.25      252.26      7.44 o 
   3   3   1    12192.22    12414.64     69.56 o 
   4   3   1     5451.61     5422.19     37.00 o 
   5   3   1     2834.47     3006.10     21.86 o 
   6   3   1      346.86      364.43     12.83 o 
   7   3   1      167.38      189.40     12.28 o 
   8   3   1      645.82      655.82     16.45 o 
   9   3   1        4.07        2.83      2.71 o 
  10   3   1      978.76     1069.84     29.51 o 
  11   3   1      155.18      129.97     11.87 o 
  12   3   1       34.20       31.06      6.59 o 
  13   3   1        1.78        3.31      7.58 o 
  14   3   1        2.95       22.68      6.84 o 
  15   3   1        0.46        1.17     11.13 o 
  16   3   1       12.72        5.44      9.92 o 
  17   3   1        2.71        6.07      8.68 o 
  18   3   1       41.57       59.39     19.51 o 
   0   4   1      607.81      548.65     23.24 o 
   1   4   1       28.48       38.62      5.25 o 
   2   4   1      316.68      422.38     22.82 o 
   3   4   1     1219.10     1263.74     25.43 o 
   4   4   1     2354.20     2544.62     27.22 o 
   5   4   1      125.31      114.80      8.12 o 
   6   4   1     2907.38     2946.07     31.93 o 
   7   4   1       64.21       91.03      9.49 o 
   8   4   1       29.28       34.31      5.61 o 
   9   4   1      389.90      464.93     23.10 o 
  10   4   1        1.16        9.71      3.80 o 
  11   4   1      123.36      122.05     10.21 o 
  12   4   1      151.42      145.06     13.83 o 
  13   4   1        8.26       22.26      5.61 o 
  14   4   1       11.65       32.64      8.64 o 
  15   4   1        9.28        9.87      6.90 o 
  16   4   1       19.54       11.42     10.88 o 
  17   4   1        2.07       39.97     13.05 o 
   1   5   1      240.44      255.03     12.67 o 
   2   5   1      561.67      578.79     21.74 o 
   3   5   1      923.77      893.58     20.90 o 
   4   5   1     2887.77     3017.58     53.76 o 
   5   5   1     2925.81     3151.21     79.70 o 
   6   5   1       68.17       57.38      9.63 o 
   7   5   1      355.78      329.05     16.73 o 
   8   5   1      134.86      130.37     12.60 o 
   9   5   1       21.96       22.20      5.25 o 
  10   5   1       24.71       27.44      6.25 o 
  11   5   1      157.94      122.34     12.06 o 
  12   5   1        4.09       20.04      6.52 o 
  13   5   1       73.69       61.08     11.54 o 
  14   5   1       51.12       57.59     12.16 o 
  15   5   1        7.67        3.04      7.63 o 
  16   5   1       51.54       58.69     17.63 o 
  17   5   1        0.20       27.34     18.88 o 
   0   6   1       59.56       60.74     16.16 o 
   1   6   1       60.60       70.24      9.52 o 
   2   6   1      277.83      284.66     14.21 o 
   3   6   1      865.87      946.24     19.06 o 
   4   6   1      313.57      311.00     14.60 o 
   5   6   1       41.59       49.60      7.19 o 
   6   6   1      320.86      346.37     21.18 o 
   7   6   1     1441.49     1414.52     33.77 o 
   8   6   1      211.80      188.86     14.49 o 
   9   6   1       59.45       47.18      9.05 o 
  10   6   1       12.53       18.80      6.92 o 
  11   6   1       73.44      106.11     13.86 o 
  12   6   1       16.48       35.32      9.69 o 
  13   6   1        6.13       26.33     10.90 o 
  14   6   1       58.92       55.18     16.73 o 
  15   6   1        0.19       11.57     12.28 o 
  16   6   1        6.92       22.49      9.91 o 
   1   7   1      133.69      132.23     12.66 o 
   2   7   1       37.68       30.03      7.40 o 
   3   7   1        0.08       10.48      7.64 o 
   4   7   1      154.75      167.22     12.46 o 
   5   7   1     1875.14     1985.88     43.60 o 
   6   7   1      302.56      331.83     20.91 o 
   7   7   1        6.29       13.63      6.02 o 
   8   7   1      264.06      214.34     15.68 o 
   9   7   1       57.23       44.59     11.04 o 
  10   7   1        2.40        9.96      9.81 o 
  11   7   1        8.59       24.89      9.24 o 
  12   7   1        0.80       24.58      8.27 o 
  13   7   1        0.79        7.71     12.25 o 
  14   7   1        0.45       10.62      7.52 o 
  15   7   1        1.01        3.06      7.63 o 
   0   8   1       13.96       15.39      7.26 o 
   1   8   1       14.66        5.98      8.10 o 
   2   8   1       23.54       16.71      7.60 o 
   3   8   1      427.10      424.19     21.62 o 
   4   8   1      218.35      217.59     14.90 o 
   5   8   1       10.12       16.08      7.40 o 
   6   8   1       50.31       40.82      9.68 o 
   7   8   1      383.14      316.45     17.09 o 
   8   8   1        3.74       17.19      9.39 o 
   9   8   1       50.74       31.83     11.27 o 
  10   8   1       48.75       54.06     13.63 o 
  11   8   1        1.10       19.00     13.80 o 
  12   8   1        4.88        8.15     11.87 o 
  13   8   1        0.24       18.76     10.04 o 
   1   9   1       39.49       53.83      9.20 o 
   2   9   1       10.97       27.75      9.09 o 
   3   9   1        1.24        9.27      6.33 o 
   4   9   1       33.35       24.01      5.99 o 
   5   9   1       14.15       14.32      4.66 o 
   6   9   1        0.00       20.21     10.41 o 
   7   9   1       46.01       48.95     10.87 o 
   8   9   1        9.62       14.48     10.90 o 
   9   9   1        2.40       43.50     13.50 o 
  10   9   1        2.61       27.08      7.23 o 
  11   9   1       21.30       22.57     10.84 o 
   0  10   1       41.91       24.54      9.34 o 
   1  10   1        2.54        8.94      5.97 o 
   2  10   1        9.32       16.14      9.09 o 
   3  10   1       27.87       23.03      9.53 o 
   4  10   1       96.75       89.11     11.90 o 
   5  10   1        0.89       21.59     11.86 o 
   6  10   1       21.63       20.74     11.91 o 
   7  10   1       10.63        9.41      8.55 o 
   8  10   1        0.31        8.64      9.34 o 
   9  10   1        0.82        1.27     11.34 o 
   1  11   1        0.40       18.66      7.16 o 
   2  11   1       92.85       69.06     12.41 o 
   3  11   1        0.39        6.15      6.75 o 
   4  11   1       18.65       28.56      8.47 o 
   5  11   1        0.04       -1.96      9.22 o 
   6  11   1        0.71        2.16      8.67 o 
   0   0   2     5407.21       -1.74      1.74 o 
   1   0   2     1431.15       -1.11      1.11 o 
   2   0   2     3590.28     3001.06     66.12 o 
   3   0   2       38.41       50.03      6.24 o 
   4   0   2     5473.72     5166.79     39.13 o 
   5   0   2      904.39      847.39     16.22 o 
   6   0   2       29.90       25.25      4.04 o 
   7   0   2     4119.97     4390.58     61.85 o 
   8   0   2        0.02       -1.43      3.87 o 
   9   0   2     1592.59     1649.44     38.66 o 
  10   0   2        9.29        4.23      4.25 o 
  11   0   2       47.51       50.42      9.95 o 
  12   0   2        9.88       10.24      5.43 o 
  13   0   2        2.26       12.84      5.89 o 
  14   0   2        7.08       10.93      9.73 o 
  15   0   2      152.38      186.20     17.54 o 
  16   0   2        0.37        6.89      7.44 o 
  17   0   2       35.02       41.45     20.39 o 
  18   0   2        4.28       -2.13     10.76 o 
   1   1   2     1621.90     1171.68     48.00 o 
   2   1   2    57155.74    54428.37    447.07 o 
   3   1   2    18151.47    17634.41     82.77 o 
   4   1   2       15.67        7.49      2.17 o 
   5   1   2      869.68      847.84     14.10 o 
   6   1   2       70.98       95.13      7.68 o 
   7   1   2      143.39      152.72      7.39 o 
   8   1   2     8445.05     9254.83    124.70 o 
   9   1   2        3.59        0.46      4.01 o 
  10   1   2        3.57        3.68      4.40 o 
  11   1   2      105.34      112.34     11.43 o 
  12   1   2       67.99       55.54      7.79 o 
  13   1   2       27.25       27.74      6.15 o 
  14   1   2       57.17       62.76     10.66 o 
  15   1   2       13.66       10.49      6.18 o 
  16   1   2        0.25       -3.56      9.85 o 
  17   1   2        0.00       -6.35     14.92 o 
  18   1   2       30.94       20.40     15.35 o 
   0   2   2     3503.35     3260.33     46.46 o 
   1   2   2      184.71      211.48      5.40 o 
   2   2   2     7125.80     6802.24     27.89 o 
   3   2   2    27189.52    26808.33    116.96 o 
   4   2   2      413.75      371.94      8.48 o 
   5   2   2     1055.89     1135.48     18.29 o 
   6   2   2      837.00      835.80     21.51 o 
   7   2   2     1211.93     1360.52     25.60 o 
   8   2   2      135.04      127.03      8.36 o 
   9   2   2        1.85       21.27      5.50 o 
  10   2   2        0.51       -1.26      4.02 o 
  11   2   2       11.10       16.74      5.16 o 
  12   2   2       59.33       58.58      7.76 o 
  13   2   2      148.83      147.50     13.37 o 
  14   2   2        9.36       15.99      6.51 o 
  15   2   2       10.64       12.96      6.97 o 
  16   2   2       25.25       20.23     11.25 o 
  17   2   2       22.89        4.27     11.21 o 
  18   2   2        2.58        5.15     15.80 o 
   1   3   2     7442.97     7218.65     31.25 o 
   2   3   2    18225.63    18490.49     93.88 o 
   3   3   2      892.35      903.88     18.03 o 
   4   3   2        1.13       -2.05      2.05 o 
   5   3   2      229.63      271.39     11.05 o 
   6   3   2      110.30       82.56      6.11 o 
   7   3   2      228.76      212.43     12.31 o 
   8   3   2      644.26      681.20     15.26 o 
   9   3   2       49.51       48.19      6.15 o 
  10   3   2      143.28      159.70     12.83 o 
  11   3   2       47.30       54.46      8.31 o 
  12   3   2      265.12      278.49     19.23 o 
  13   3   2       19.83       28.20      7.58 o 
  14   3   2       81.13       80.13      9.08 o 
  15   3   2        0.09       12.03      8.36 o 
  16   3   2        0.00       11.05     11.60 o 
  17   3   2        1.35        5.81     13.52 o 
  18   3   2        0.04       -3.11      9.10 o 
   0   4   2     4982.45     4975.74     53.15 o 
   1   4   2       45.87       39.40      5.56 o 
   2   4   2      140.05      143.00      8.47 o 
   3   4   2     7099.80     7428.83     58.27 o 
   4   4   2     1748.89     1776.69     19.96 o 
   5   4   2      324.49      333.07     12.74 o 
   6   4   2      168.04      149.33     11.47 o 
   7   4   2       87.05      103.24      9.86 o 
   8   4   2        6.18       17.45      4.02 o 
   9   4   2      306.79      339.20     22.60 o 
  10   4   2       10.41        9.18      5.20 o 
  11   4   2      161.26      123.89     11.19 o 
  12   4   2      108.53       86.90     11.68 o 
  13   4   2       84.59       74.35     12.53 o 
  14   4   2       12.56       16.99      6.30 o 
  15   4   2       30.70       34.56     11.24 o 
  16   4   2       44.18       30.87     12.05 o 
  17   4   2        9.47       49.86     15.06 o 
   1   5   2       86.41       98.83      8.28 o 
   2   5   2      602.89      671.37     17.04 o 
   3   5   2      105.33      119.34      8.57 o 
   4   5   2      645.98      642.50     16.39 o 
   5   5   2      263.03      321.76     18.07 o 
   6   5   2     1160.17     1162.45     22.61 o 
   7   5   2      745.42      761.26     23.53 o 
   8   5   2       31.12       30.85      5.64 o 
   9   5   2      357.14      346.19     17.05 o 
  10   5   2       77.87       76.18     10.57 o 
  11   5   2      144.49      128.79     12.78 o 
  12   5   2       95.12       99.98     13.19 o 
  13   5   2       21.13       30.36      8.31 o 
  14   5   2        0.41        7.95      7.96 o 
  15   5   2        3.68        0.35      8.57 o 
  16   5   2       12.22       14.67     10.36 o 
   0   6   2       52.18       29.01     12.10 o 
   1   6   2       31.16       26.75      5.84 o 
   2   6   2      359.74      357.44     17.42 o 
   3   6   2        0.09        5.36      6.05 o 
   4   6   2       14.54       15.52      5.11 o 
   5   6   2       31.54       47.13      6.76 o 
   6   6   2      243.61      236.41     14.30 o 
   7   6   2        0.54       17.08      7.83 o 
   8   6   2     1266.11     1255.22     31.77 o 
   9   6   2        8.47       13.11      4.38 o 
  10   6   2       10.88       21.01      5.22 o 
  11   6   2       29.07       58.90     12.08 o 
  12   6   2       14.52        9.70      7.43 o 
  13   6   2       23.89       40.57     11.07 o 
  14   6   2      184.03      182.94     24.95 o 
  15   6   2       20.09       32.26     10.50 o 
  16   6   2        0.27       27.49     12.96 o 
   1   7   2      221.85      258.68     16.48 o 
   2   7   2        1.75        3.52      8.16 o 
   3   7   2       21.46       31.17      6.79 o 
   4   7   2      478.60      461.03     20.50 o 
   5   7   2      317.87      338.97     18.84 o 
   6   7   2      166.82      160.32     12.47 o 
   7   7   2      584.82      589.94     24.84 o 
   8   7   2       22.40       28.94      7.20 o 
   9   7   2       51.71       36.94     17.28 o 
  10   7   2        8.55       14.67      7.97 o 
  11   7   2       42.82       57.95     11.57 o 
  12   7   2        5.98       34.18      9.65 o 
  13   7   2        1.90       -0.98     13.45 o 
  14   7   2       42.20       59.33     10.03 o 
  15   7   2        8.82        7.99     11.26 o 
   0   8   2        7.17        3.01      7.07 o 
   1   8   2        7.35       14.10      5.63 o 
   2   8   2       50.65       49.58      9.29 o 
   3   8   2      143.34      135.97     12.46 o 
   4   8   2      127.89      120.17     11.67 o 
   5   8   2      245.41      203.24     15.23 o 
   6   8   2       22.05       35.03      7.08 o 
   7   8   2      119.97      138.90     12.56 o 
   8   8   2      502.52      412.16     28.03 o 
   9   8   2        0.58       12.29     12.09 o 
  10   8   2        8.42       33.40      7.73 o 
  11   8   2       15.23       21.13     10.96 o 
  12   8   2        4.51        7.73     11.57 o 
  13   8   2       34.67       46.81     11.77 o 
   1   9   2       17.30       43.04      7.98 o 
   2   9   2        6.82       17.01     10.36 o 
   3   9   2        1.11        6.60      4.57 o 
   4   9   2      160.30      174.52     14.50 o 
   5   9   2      194.86      167.97     14.39 o 
   6   9   2        4.60       13.56      5.98 o 
   7   9   2       18.17       32.91      8.74 o 
   8   9   2        8.26       21.78      8.15 o 
   9   9   2       35.72       36.25      8.86 o 
  10   9   2        2.28       20.70      8.83 o 
  11   9   2        0.33       51.24     11.33 o 
   0  10   2        0.18        3.73      7.62 o 
   1  10   2       18.16       12.81      7.10 o 
   2  10   2      104.42      123.39     16.55 o 
   3  10   2       12.16        8.28      5.57 o 
   4  10   2      191.38      136.97     16.23 o 
   5  10   2       39.30       37.16      8.13 o 
   6  10   2        7.52       11.34      7.18 o 
   7  10   2        0.19       25.26      6.88 o 
   8  10   2       49.90       40.36      8.29 o 
   9  10   2        8.72       11.20     13.11 o 
   1  11   2       19.52       15.26     10.52 o 
   2  11   2        0.69       12.17      7.40 o 
   3  11   2        4.00       23.20      9.33 o 
   4  11   2       14.94       38.95     11.06 o 
   5  11   2        0.22       25.19      9.40 o 
   6  11   2        2.65        9.00     15.25 o 
   1   1   3       84.77       80.67      5.58 o 
   2   1   3     1363.30     1283.49     14.01 o 
   3   1   3     8656.39     8268.89     41.65 o 
   4   1   3      431.20      375.26      7.55 o 
   5   1   3      680.11      684.61     13.17 o 
   6   1   3      431.27      412.69     10.17 o 
   7   1   3      727.39      727.20     18.23 o 
   8   1   3      137.63      139.18      9.41 o 
   9   1   3        0.18        5.77      5.33 o 
  10   1   3       33.99       40.28      5.68 o 
  11   1   3        3.42        8.00      5.27 o 
  12   1   3       57.07       67.27      7.98 o 
  13   1   3        0.00       -1.34      6.73 o 
  14   1   3       60.79       48.71      9.52 o 
  15   1   3        0.28        2.54      6.12 o 
  16   1   3        3.80       25.01     10.42 o 
  17   1   3        3.85       26.01     10.58 o 
  18   1   3        2.55        3.70     13.80 o 
   0   2   3     3514.93     3515.56     52.31 o 
   1   2   3     2497.15     2548.68     25.69 o 
   2   2   3    65218.04    63129.94    601.22 o 
   3   2   3       63.57       47.69      4.52 o 
   4   2   3      954.86      965.59     12.12 o 
   5   2   3     2879.97     2890.19     20.90 o 
   6   2   3       24.61       16.90      3.16 o 
   7   2   3      633.38      688.93     14.26 o 
   8   2   3        2.12       -1.40      3.48 o 
   9   2   3      890.64      982.96     17.50 o 
  10   2   3      203.73      183.50     12.23 o 
  11   2   3       83.16       81.44      9.28 o 
  12   2   3      368.03      363.14     18.24 o 
  13   2   3      186.16      176.98     13.86 o 
  14   2   3        3.55        5.51      8.91 o 
  15   2   3        0.32        5.90      6.80 o 
  16   2   3       15.06       30.40      9.07 o 
  17   2   3        0.01       14.35      7.84 o 
  18   2   3       51.99       50.65     14.42 o 
   1   3   3        8.45        0.73      4.46 o 
   2   3   3     4318.72     4236.44     31.64 o 
   3   3   3      405.37      435.63     12.97 o 
   4   3   3     4250.93     4349.31     33.00 o 
   5   3   3      329.70      351.10     20.41 o 
   6   3   3      116.04      140.40      8.84 o 
   7   3   3      113.65       92.62      6.84 o 
   8   3   3       85.32      150.89     11.70 o 
   9   3   3     1533.82     1546.61     25.62 o 
  10   3   3        4.21       26.83      5.17 o 
  11   3   3       21.04       17.61      4.65 o 
  12   3   3       51.95       45.37      8.37 o 
  13   3   3        0.11        4.03      4.93 o 
  14   3   3        8.84       10.52      7.36 o 
  15   3   3        2.05        9.17      5.38 o 
  16   3   3        0.28       11.79      9.18 o 
  17   3   3        3.28       22.69      8.84 o 
  18   3   3        0.03        4.30     17.52 o 
   0   4   3      872.41      820.05     27.43 o 
   1   4   3      337.81      321.43     16.87 o 
   2   4   3     1038.02     1131.16     21.45 o 
   3   4   3     3864.46     4083.30     33.77 o 
   4   4   3       67.87       57.35      7.45 o 
   5   4   3     1070.38      947.38     18.78 o 
   6   4   3        2.86       -0.14      4.89 o 
   7   4   3       95.74      100.75      9.49 o 
   8   4   3       66.36       52.97      7.45 o 
   9   4   3       90.00      103.93     10.92 o 
  10   4   3      432.45      420.78     21.65 o 
  11   4   3        1.93       12.88      7.70 o 
  12   4   3       16.61       14.49      6.55 o 
  13   4   3       19.45       32.62      8.69 o 
  14   4   3        1.03       15.09      5.61 o 
  15   4   3       18.99       38.97      9.98 o 
  16   4   3        7.76       12.87     14.42 o 
  17   4   3       11.72       12.51      8.51 o 
   1   5   3        5.11       12.24      5.11 o 
   2   5   3     2122.65     2327.98     30.53 o 
   3   5   3     1650.98     1742.22     20.29 o 
   4   5   3     2565.81     2667.24     46.17 o 
   5   5   3        0.21       51.85     10.41 o 
   6   5   3       31.32       25.73      5.02 o 
   7   5   3      814.58      821.30     23.90 o 
   8   5   3      219.66      211.14     14.55 o 
   9   5   3      861.02      895.07     25.23 o 
  10   5   3      124.13      121.44     12.34 o 
  11   5   3        0.92        8.99      4.25 o 
  12   5   3        2.48       25.33      7.19 o 
  13   5   3        6.31       17.52     15.36 o 
  14   5   3        3.91       16.79      9.13 o 
  15   5   3        5.62        0.66     21.65 o 
  16   5   3        0.20       21.30     14.66 o 
   0   6   3        3.05       -6.34      6.34 o 
   1   6   3        1.05       -2.05      4.16 o 
   2   6   3      374.64      372.24     17.71 o 
   3   6   3      512.52      550.52     16.83 o 
   4   6   3        9.63       10.22      5.20 o 
   5   6   3      448.29      503.27     21.42 o 
   6   6   3       46.08       46.80      7.77 o 
   7   6   3      378.98      385.08     19.11 o 
   8   6   3      554.65      564.31     25.85 o 
   9   6   3       56.18       55.81      7.98 o 
  10   6   3        0.04        5.96      7.06 o 
  11   6   3       43.89       40.63     10.02 o 
  12   6   3        0.01      -10.42     10.42 o 
  13   6   3        7.52        8.13      8.65 o 
  14   6   3       16.38       26.60     11.03 o 
  15   6   3        2.01       15.61     12.74 o 
  16   6   3        1.25      -10.34     11.58 o 
   1   7   3      118.00      109.25     10.91 o 
   2   7   3        2.33       10.92      4.50 o 
   3   7   3      149.59      135.71     11.26 o 
   4   7   3      133.26      127.15     10.90 o 
   5   7   3      186.35      180.62     15.09 o 
   6   7   3      225.32      212.08     14.05 o 
   7   7   3      104.37       81.71     10.13 o 
   8   7   3       40.34       45.76      8.84 o 
   9   7   3       28.59       45.42      8.94 o 
  10   7   3       61.60       53.69     10.75 o 
  11   7   3        0.74       20.11      9.85 o 
  12   7   3       32.42       64.42     13.04 o 
  13   7   3       10.20       31.50     11.63 o 
  14   7   3       15.05       38.34     10.07 o 
   0   8   3        0.25       11.91      6.75 o 
   1   8   3       35.76       15.05      7.87 o 
   2   8   3      299.64      295.67     17.80 o 
   3   8   3        0.71       11.71      6.83 o 
   4   8   3        7.65        8.57      8.36 o 
   5   8   3        1.59       16.34      5.10 o 
   6   8   3        7.56       14.85      5.61 o 
   7   8   3        9.89       20.19      6.10 o 
   8   8   3      117.21       79.62     11.81 o 
   9   8   3       71.95       75.09     11.62 o 
  10   8   3       31.09       64.37     11.63 o 
  11   8   3        4.27        9.70      9.19 o 
  12   8   3        0.73       15.11      7.64 o 
  13   8   3        4.90       21.50      9.87 o 
   1   9   3      103.38      107.68     11.90 o 
   2   9   3      111.63      150.79     13.68 o 
   3   9   3        1.43       -5.20      8.65 o 
   4   9   3      198.82      201.92     12.89 o 
   5   9   3      418.54      362.28     24.50 o 
   6   9   3       27.82       30.00      7.79 o 
   7   9   3        1.41       11.73      8.91 o 
   8   9   3      136.47      105.97     13.70 o 
   9   9   3        3.14        5.61      9.91 o 
  10   9   3        2.02       28.71      8.10 o 
  11   9   3        7.82       14.37      5.87 o 
   0  10   3       33.70       18.66     10.68 o 
   1  10   3        3.51       14.10      9.41 o 
   2  10   3       60.74       70.73     10.88 o 
   3  10   3       36.69       37.00      7.91 o 
   4  10   3        3.08        3.82      8.14 o 
   5  10   3        2.57       21.32     10.37 o 
   6  10   3       27.13       46.45     12.07 o 
   7  10   3       33.46       33.00     10.45 o 
   8  10   3       23.27       31.70     12.63 o 
   9  10   3        0.32        9.29      8.71 o 
   1  11   3       38.25       40.31      7.94 o 
   2  11   3       46.89       46.44      8.37 o 
   3  11   3       20.14       28.47      9.32 o 
   4  11   3        1.45       32.70      9.98 o 
   5  11   3       15.53       18.09     15.99 o 
   0   0   4     8564.70     7640.65    120.57 o 
   1   0   4       77.58       97.13      5.34 o 
   2   0   4     2058.68     1954.02     27.77 o 
   3   0   4     9365.77     8766.91     92.67 o 
   4   0   4     3642.63     3482.79     54.59 o 
   5   0   4       33.07       23.93      3.70 o 
   6   0   4      906.46      970.29     26.77 o 
   7   0   4      643.67      637.68     23.34 o 
   8   0   4      130.65       97.68     13.10 o 
   9   0   4      314.48      290.93     19.52 o 
  10   0   4       21.09        9.76      5.58 o 
  11   0   4      135.41      135.56     18.03 o 
  12   0   4      140.87      127.96     14.60 o 
  13   0   4      742.34      703.63     44.04 o 
  14   0   4       41.15       47.42     12.42 o 
  15   0   4       76.51       67.14     19.76 o 
  16   0   4      287.79      225.69     49.31 o 
  17   0   4       22.17       19.25     14.93 o 
  18   0   4        3.23       43.85     19.84 o 
   1   1   4    20493.19    19005.49     68.54 o 
   2   1   4     3867.01     3600.88     56.24 o 
   3   1   4     2249.10     2192.85     22.74 o 
   4   1   4      727.62      792.22     16.31 o 
   5   1   4      330.00      389.39     10.05 o 
   6   1   4     2568.06     2709.67     19.43 o 
   7   1   4     2372.70     2573.60     26.62 o 
   8   1   4     1073.50     1085.27     21.18 o 
   9   1   4       98.04      118.60      9.61 o 
  10   1   4       10.41       11.25      3.85 o 
  11   1   4       60.27       63.68      7.90 o 
  12   1   4       73.69       81.59      9.11 o 
  13   1   4        0.36       12.92      4.47 o 
  14   1   4       14.86       11.21      7.48 o 
  15   1   4        0.15       10.37      6.22 o 
  16   1   4       27.49       31.54      9.12 o 
  17   1   4       33.10       17.55      9.20 o 
  18   1   4        3.14       23.45     11.12 o 
   0   2   4     1095.81     1141.99     16.87 o 
   1   2   4     1804.84     1624.66     17.05 o 
   2   2   4      666.40      651.85     12.06 o 
   3   2   4      157.88      141.05      4.05 o 
   4   2   4     3524.60     3576.84     53.24 o 
   5   2   4      174.32      134.27      7.53 o 
   6   2   4     1912.37     2209.58     37.15 o 
   7   2   4      283.50      266.39     10.69 o 
   8   2   4      118.14       95.42      7.72 o 
   9   2   4       15.46        9.52      5.25 o 
  10   2   4      148.12      136.95     10.55 o 
  11   2   4      391.37      358.22     21.70 o 
  12   2   4       25.57       27.11      5.37 o 
  13   2   4       58.95       65.86      9.80 o 
  14   2   4       26.54       33.98      9.10 o 
  15   2   4       28.40       44.15     11.15 o 
  16   2   4      101.05       99.30     14.66 o 
  17   2   4        4.58        5.09     12.41 o 
  18   2   4        1.91        2.61     10.40 o 
   1   3   4     1567.31     1564.99     19.57 o 
   2   3   4       27.98       44.82      4.49 o 
   3   3   4     1035.67      964.09     20.85 o 
   4   3   4      253.69      244.23     11.24 o 
   5   3   4     8579.23     9314.89     67.47 o 
   6   3   4     1767.10     1828.24     18.98 o 
   7   3   4      198.73      223.66     11.77 o 
   8   3   4        0.60       17.44      4.88 o 
   9   3   4       36.53       24.36      4.84 o 
  10   3   4      968.76     1010.63     28.62 o 
  11   3   4      296.82      272.77     19.29 o 
  12   3   4       13.29        2.96      7.64 o 
  13   3   4      173.92      157.46     15.88 o 
  14   3   4        0.03       -2.33      6.40 o 
  15   3   4       16.77       28.42      7.53 o 
  16   3   4        6.60       -2.46      8.36 o 
  17   3   4        0.94      -10.16     10.16 o 
  18   3   4        1.19       -6.45     22.90 o 
   0   4   4       58.10       44.69      8.21 o 
   1   4   4      999.41     1051.78     23.24 o 
   2   4   4       29.02       24.50      5.12 o 
   3   4   4      105.26      107.55      9.98 o 
   4   4   4     1639.57     1762.55     20.57 o 
   5   4   4     1096.97      992.14     22.48 o 
   6   4   4       57.37       33.23      5.51 o 
   7   4   4      240.01      261.67     11.93 o 
   8   4   4       20.07       13.10      5.71 o 
   9   4   4      669.75      684.52     22.39 o 
  10   4   4        6.32       13.14      5.09 o 
  11   4   4      443.62      447.46     22.73 o 
  12   4   4        8.50       18.80      5.62 o 
  13   4   4       29.88       37.84      7.44 o 
  14   4   4       71.92       51.49     12.81 o 
  15   4   4        9.52       24.21     11.06 o 
  16   4   4       11.48       -5.84      6.70 o 
  17   4   4       12.37       27.10     11.99 o 
   1   5   4       17.59       29.29      4.87 o 
   2   5   4        3.73       13.91      3.67 o 
   3   5   4      119.48       98.30      9.49 o 
   4   5   4       56.30       60.91      7.88 o 
   5   5   4     2133.17     2302.88     42.02 o 
   6   5   4      419.09      397.16     16.72 o 
   7   5   4        7.05        7.88      4.49 o 
   8   5   4      253.75      251.51     14.91 o 
   9   5   4       24.56       47.49      7.18 o 
  10   5   4     1035.68     1003.74     40.60 o 
  11   5   4        9.95        9.69      7.40 o 
  12   5   4       19.53       34.42      8.70 o 
  13   5   4        0.98       14.46      7.57 o 
  14   5   4       19.80       25.76      8.82 o 
  15   5   4        3.73        1.66     11.14 o 
  16   5   4        6.14        8.28     11.47 o 
   0   6   4        2.50        3.06      6.91 o 
   1   6   4      631.92      676.49     18.49 o 
   2   6   4      244.24      266.28     13.08 o 
   3   6   4       22.46       24.18      5.03 o 
   4   6   4       14.03        5.62      5.84 o 
   5   6   4        0.29       11.19      6.52 o 
   6   6   4      380.85      378.08     18.82 o 
   7   6   4      497.36      518.36     21.85 o 
   8   6   4      280.66      266.03     17.79 o 
   9   6   4      197.83      177.13     13.75 o 
  10   6   4       50.22       35.41      7.86 o 
  11   6   4       29.46       48.92      8.84 o 
  12   6   4       47.92       60.58     12.02 o 
  13   6   4        5.68       22.91      8.96 o 
  14   6   4       45.84       76.32     12.58 o 
  15   6   4        3.81       66.10     14.28 o 
   1   7   4       26.39       21.81      5.54 o 
   2   7   4       30.13       28.76      7.29 o 
   3   7   4      324.51      345.34     17.01 o 
   4   7   4       30.20       29.39      8.23 o 
   5   7   4        2.11       11.64      6.29 o 
   6   7   4      519.19      535.35     24.52 o 
   7   7   4      439.47      450.82     21.45 o 
   8   7   4       11.38       14.39      6.30 o 
   9   7   4      150.20      163.69     10.35 o 
  10   7   4       64.02       47.84     11.76 o 
  11   7   4        0.01       12.38      8.29 o 
  12   7   4        0.89       15.62     10.27 o 
  13   7   4        3.26       12.72     13.37 o 
  14   7   4        2.61       33.59     10.79 o 
   0   8   4      101.27      106.12     16.63 o 
   1   8   4       74.16       61.31      9.83 o 
   2   8   4       97.21       98.73     10.89 o 
   3   8   4       37.77       25.78      7.91 o 
   4   8   4      327.18      321.56     23.99 o 
   5   8   4      124.61      118.19     12.77 o 
   6   8   4       80.70       73.46     11.74 o 
   7   8   4       55.31       54.75      9.94 o 
   8   8   4      149.50      123.45     15.79 o 
   9   8   4       59.99       56.33     13.42 o 
  10   8   4       15.11       37.63      9.81 o 
  11   8   4        6.71       16.54      9.11 o 
  12   8   4       15.37       17.85      7.38 o 
  13   8   4       10.34        3.15     14.34 o 
   1   9   4       58.63       50.55      8.52 o 
   2   9   4       27.18       26.92      8.32 o 
   3   9   4       24.92       24.23      8.38 o 
   4   9   4       26.08       26.24      4.91 o 
   5   9   4        9.30       25.58      8.68 o 
   6   9   4      109.29      107.67     12.25 o 
   7   9   4       70.57       77.24     11.09 o 
   8   9   4       36.98       39.27      8.44 o 
   9   9   4       13.56       24.46      9.79 o 
  10   9   4       18.43       22.94      8.56 o 
  11   9   4       41.69       69.12     11.51 o 
   0  10   4       91.48       93.27     17.03 o 
   1  10   4        1.46       16.66      6.06 o 
   2  10   4       27.72       24.85      6.97 o 
   3  10   4        3.35        9.19      7.79 o 
   4  10   4       45.42       43.89      9.59 o 
   5  10   4        0.40       18.06     10.37 o 
   6  10   4       32.86       28.47     11.31 o 
   7  10   4        0.19        4.79     10.15 o 
   8  10   4        4.90       24.82     10.45 o 
   9  10   4        3.37       16.12      9.54 o 
   1  11   4        8.56       20.27     11.68 o 
   2  11   4       64.42       48.98      9.60 o 
   3  11   4       12.83        9.94      5.68 o 
   4  11   4        0.81       13.99      7.64 o 
   5  11   4        5.69       10.17      9.23 o 
   1   1   5     4650.52     4302.37     27.31 o 
   2   1   5      284.31      265.25      6.64 o 
   3   1   5      424.29      352.13      7.08 o 
   4   1   5      181.76      168.93      5.19 o 
   5   1   5      744.03      775.01     18.29 o 
   6   1   5      119.62      152.13      8.28 o 
   7   1   5        2.16        6.99      3.10 o 
   8   1   5      430.82      437.91     17.34 o 
   9   1   5       47.03       65.90      8.95 o 
  10   1   5        7.92       16.14      4.07 o 
  11   1   5       13.01        4.62      7.20 o 
  12   1   5      480.47      547.47     22.25 o 
  13   1   5        0.51        8.76      5.94 o 
  14   1   5        0.36       -2.40      4.89 o 
  15   1   5       49.61       32.13      9.51 o 
  16   1   5        4.91       10.86     11.57 o 
  17   1   5        0.04       17.22      7.71 o 
  18   1   5        0.28        3.28      9.84 o 
   0   2   5    13008.10    12586.10     90.56 o 
   1   2   5        1.54        0.01      2.56 o 
   2   2   5     9701.89     9533.21     42.30 o 
   3   2   5     3358.95     3231.09     40.70 o 
   4   2   5        4.39       19.40      6.11 o 
   5   2   5     1302.50     1380.18     26.52 o 
   6   2   5      258.55      274.23     12.23 o 
   7   2   5      211.41      213.75     11.13 o 
   8   2   5       93.95      112.83      9.14 o 
   9   2   5      129.28      126.57      9.81 o 
  10   2   5       23.89       15.32      7.10 o 
  11   2   5      744.62      748.48     21.58 o 
  12   2   5       34.74       30.94      6.75 o 
  13   2   5       76.06       90.97     11.12 o 
  14   2   5       55.39       66.85      8.13 o 
  15   2   5      140.03      143.90     13.82 o 
  16   2   5        9.84       27.84      9.72 o 
  17   2   5        0.60       17.80      9.08 o 
  18   2   5       26.35       18.36     13.96 o 
   1   3   5       30.03       45.14      5.03 o 
   2   3   5      247.91      275.01     11.48 o 
   3   3   5      102.91       89.39      7.66 o 
   4   3   5     3372.75     3428.75     31.07 o 
   5   3   5      351.19      397.52     15.42 o 
   6   3   5     3146.50     3277.08     35.54 o 
   7   3   5        0.13        0.42      4.31 o 
   8   3   5       55.64       69.04      7.29 o 
   9   3   5      307.73      290.18     12.32 o 
  10   3   5       12.50       12.27      4.99 o 
  11   3   5        5.60       15.48      6.41 o 
  12   3   5      339.42      354.22     21.41 o 
  13   3   5       91.52       78.10     11.93 o 
  14   3   5        2.27        0.19      4.82 o 
  15   3   5       13.75        5.53     12.72 o 
  16   3   5        7.11       10.55      6.85 o 
  17   3   5        0.34       19.64      9.21 o 
  18   3   5        4.43      -10.28     10.28 o 
   0   4   5      591.29      616.47     21.78 o 
   1   4   5     2663.92     2839.22     23.57 o 
   2   4   5       25.37       22.37      6.83 o 
   3   4   5       18.97       25.98      3.61 o 
   4   4   5     3183.44     3274.55     36.67 o 
   5   4   5      463.13      383.79     15.65 o 
   6   4   5        3.89        1.96      4.70 o 
   7   4   5      187.98      184.00     13.72 o 
   8   4   5      142.02      128.16     11.05 o 
   9   4   5       22.68       15.69      5.11 o 
  10   4   5      829.16      789.19     23.34 o 
  11   4   5      188.42      174.87     13.46 o 
  12   4   5       85.77       78.57     11.09 o 
  13   4   5       46.76       50.21      9.56 o 
  14   4   5        7.08        3.90     11.48 o 
  15   4   5       36.76       34.15     11.17 o 
  16   4   5       19.93       24.43      9.84 o 
  17   4   5        4.71        4.93     12.57 o 
   1   5   5      105.34      146.01     10.43 o 
   2   5   5       13.16        7.83      3.63 o 
   3   5   5     1026.12     1015.60     20.97 o 
   4   5   5      291.81      312.65     16.14 o 
   5   5   5      275.27      261.92     11.99 o 
   6   5   5      756.89      734.64     19.36 o 
   7   5   5      121.01      146.25     13.25 o 
   8   5   5      132.08      122.44      9.91 o 
   9   5   5      775.55      787.57     24.62 o 
  10   5   5       64.54       73.27      9.82 o 
  11   5   5       27.97       33.44      6.58 o 
  12   5   5        4.59       17.90      6.94 o 
  13   5   5       35.83       34.88     10.03 o 
  14   5   5        9.19       19.21     10.02 o 
  15   5   5        3.66        2.09      8.67 o 
  16   5   5       25.33       26.67     11.31 o 
   0   6   5       36.52       35.60      8.89 o 
   1   6   5      470.74      509.65     18.82 o 
   2   6   5      300.94      299.78     13.29 o 
   3   6   5      137.53      113.73      9.93 o 
   4   6   5      316.56      306.16     19.36 o 
   5   6   5      205.98      227.72     15.87 o 
   6   6   5        0.90        5.57      6.88 o 
   7   6   5       55.10       49.42      8.05 o 
   8   6   5      144.16      147.91     13.24 o 
   9   6   5        6.73        1.90      8.29 o 
  10   6   5      192.40      206.18     15.46 o 
  11   6   5       53.36       47.67      9.59 o 
  12   6   5        0.45       12.47      8.47 o 
  13   6   5        2.71       17.86     14.82 o 
  14   6   5        0.26       25.71      8.75 o 
  15   6   5        1.59       25.89     11.42 o 
   1   7   5      196.08      221.22     14.68 o 
   2   7   5       49.41       44.36      6.77 o 
   3   7   5       13.89       11.52      8.36 o 
   4   7   5       32.92       42.29      7.35 o 
   5   7   5      317.35      316.05     18.18 o 
   6   7   5        0.81        5.64      7.85 o 
   7   7   5      160.23      140.17     13.05 o 
   8   7   5        8.77        8.63      6.67 o 
   9   7   5       32.83       48.16      9.58 o 
  10   7   5       17.51        6.55     10.35 o 
  11   7   5       12.61        9.29      8.41 o 
  12   7   5        2.54        7.13     10.49 o 
  13   7   5        0.10       22.33      9.39 o 
  14   7   5        0.62       32.93      8.94 o 
   0   8   5       88.33       97.02     16.40 o 
   1   8   5       50.51       41.99      9.58 o 
   2   8   5       19.00       15.21      7.40 o 
   3   8   5       25.09       25.06      8.77 o 
   4   8   5      102.52       98.81     11.24 o 
   5   8   5       35.77       32.52      7.62 o 
   6   8   5      194.49      233.38     15.13 o 
   7   8   5        3.56       17.56      7.55 o 
   8   8   5       62.49       43.26      9.36 o 
   9   8   5       48.52       29.31      9.61 o 
  10   8   5       50.85       23.85      9.00 o 
  11   8   5       28.97       27.19      7.99 o 
  12   8   5       43.51       55.89     13.75 o 
  13   8   5        0.10       12.14      9.02 o 
   1   9   5        0.85       20.19      5.32 o 
   2   9   5        6.39        4.12      8.55 o 
   3   9   5       24.58       13.41      8.25 o 
   4   9   5        1.08       -1.00      9.31 o 
   5   9   5      240.67      222.88     12.64 o 
   6   9   5       13.34       36.36      7.98 o 
   7   9   5        2.74       23.30      7.73 o 
   8   9   5        1.09       -3.44      8.55 o 
   9   9   5       49.43       39.59     12.89 o 
  10   9   5       24.55       21.72      9.95 o 
  11   9   5        4.17        7.49      9.59 o 
   0  10   5       48.64       63.40     20.03 o 
   1  10   5       18.95       34.40      8.26 o 
   2  10   5       86.57       88.93     12.28 o 
   3  10   5      206.36      148.06     16.57 o 
   4  10   5        1.39       10.97      8.40 o 
   5  10   5       13.11       20.90      9.36 o 
   6  10   5       10.91       13.50      9.18 o 
   7  10   5        3.23        8.17      8.54 o 
   8  10   5       15.69       23.17      9.79 o 
   9  10   5       17.83       16.69     12.01 o 
   1  11   5        8.89       15.88      7.62 o 
   2  11   5        8.24       15.23      6.49 o 
   3  11   5        2.47       17.55      8.64 o 
   4  11   5        3.42        4.01     11.66 o 
   5  11   5       13.22       14.23      8.62 o 
   0   0   6     7549.27     7181.80     51.83 o 
   1   0   6     1238.33     1347.26     19.38 o 
   2   0   6     1191.06     1198.86     19.66 o 
   3   0   6     7680.60     7832.67     39.66 o 
   4   0   6      416.54      434.96     14.14 o 
   5   0   6      667.86      600.61     20.14 o 
   6   0   6      665.62      616.76     23.57 o 
   7   0   6     3621.74     3771.23     59.16 o 
   8   0   6      276.79      268.87     18.08 o 
   9   0   6        2.07       20.51      6.47 o 
  10   0   6       21.18       25.32     13.11 o 
  11   0   6        2.76        3.16     12.64 o 
  12   0   6      146.28      127.82     15.86 o 
  13   0   6      244.32      250.94     25.21 o 
  14   0   6       31.33       32.31     18.51 o 
  15   0   6        2.19        0.86     12.10 o 
  16   0   6      146.73      129.42     23.34 o 
  17   0   6        1.32       -9.04     22.05 o 
  18   0   6        6.40       34.96     19.49 o 
   1   1   6       13.83       25.96      3.35 o 
   2   1   6      654.19      621.69     10.97 o 
   3   1   6      800.72      806.82     15.03 o 
   4   1   6       86.86       97.96      4.83 o 
   5   1   6     1837.60     1865.23     32.80 o 
   6   1   6        0.07        3.57      3.62 o 
   7   1   6      478.79      455.01     16.53 o 
   8   1   6       23.14       28.23      4.44 o 
   9   1   6        9.56       12.42      4.23 o 
  10   1   6      575.32      547.38     12.50 o 
  11   1   6      905.03      919.47     25.16 o 
  12   1   6        0.21        4.70      4.25 o 
  13   1   6      435.99      413.82     20.43 o 
  14   1   6      447.03      409.73     20.18 o 
  15   1   6        4.91        5.06      6.00 o 
  16   1   6       31.01       24.71      8.30 o 
  17   1   6        0.16       -6.51     13.65 o 
  18   1   6        1.15       20.47     17.60 o 
   0   2   6     1130.30     1100.38     23.90 o 
   1   2   6     2367.40     2211.86     25.43 o 
   2   2   6     4009.84     4065.49     29.84 o 
   3   2   6       26.27       16.10      3.39 o 
   4   2   6        3.57        2.97      6.21 o 
   5   2   6       73.81       76.86      7.38 o 
   6   2   6        6.12        5.42      3.14 o 
   7   2   6        3.42        8.59      4.45 o 
   8   2   6      123.81      135.16     12.32 o 
   9   2   6        1.56        1.73      5.05 o 
  10   2   6       57.46       57.23      7.55 o 
  11   2   6        3.90       14.58      4.72 o 
  12   2   6      559.05      604.26     21.87 o 
  13   2   6        0.42       12.33      6.09 o 
  14   2   6       58.86       63.61      8.70 o 
  15   2   6        9.75       12.91      5.37 o 
  16   2   6       17.48       21.55     10.17 o 
  17   2   6        2.88        7.46      9.52 o 
  18   2   6        5.68       13.19     30.48 o 
   1   3   6      138.72      181.59     10.26 o 
   2   3   6        7.47       -3.08      5.47 o 
   3   3   6       49.99       40.85      4.33 o 
   4   3   6     1532.22     1607.32     35.82 o 
   5   3   6     2852.20     3015.25     33.74 o 
   6   3   6        3.36        3.20      5.89 o 
   7   3   6      789.37      743.92     14.99 o 
   8   3   6        1.51        3.64      4.08 o 
   9   3   6       27.11       14.60      5.18 o 
  10   3   6        0.44        8.40      4.94 o 
  11   3   6     1054.71     1116.43     27.81 o 
  12   3   6       44.84       22.37      6.72 o 
  13   3   6      159.65      127.23     14.44 o 
  14   3   6        4.79        1.06      5.07 o 
  15   3   6       40.09       38.25     14.34 o 
  16   3   6        0.35       -9.63     10.81 o 
  17   3   6       22.95       18.14      9.91 o 
   0   4   6      477.47      470.46     21.17 o 
   1   4   6       92.51      116.57      7.86 o 
   2   4   6     2502.80     2805.97     24.19 o 
   3   4   6     1943.80     2053.92     21.70 o 
   4   4   6      171.81      158.43     11.46 o 
   5   4   6       88.77       68.08      6.88 o 
   6   4   6      828.55      921.31     18.95 o 
   7   4   6       10.58       10.91      4.19 o 
   8   4   6      193.98      175.52     13.59 o 
   9   4   6       87.73       96.37     10.33 o 
  10   4   6      236.31      243.86     17.36 o 
  11   4   6       28.60       24.93      7.05 o 
  12   4   6      223.82      234.61     13.36 o 
  13   4   6      273.41      219.61     12.86 o 
  14   4   6       41.18       26.13     11.74 o 
  15   4   6       20.16       19.04     10.75 o 
  16   4   6        0.90        8.98     16.53 o 
  17   4   6        6.80       33.25     11.91 o 
   1   5   6     1693.04     1800.48     20.66 o 
   2   5   6      429.63      419.40     19.60 o 
   3   5   6       67.59       73.43      8.40 o 
   4   5   6        4.04       17.82      7.28 o 
   5   5   6      192.27      186.40     13.12 o 
   6   5   6      252.19      272.79     11.70 o 
   7   5   6      129.90      151.15     12.92 o 
   8   5   6      105.24      105.77     11.46 o 
   9   5   6       39.91       37.94      6.91 o 
  10   5   6      206.29      200.86     19.21 o 
  11   5   6        0.76       10.97      6.50 o 
  12   5   6       12.36       19.78     12.35 o 
  13   5   6        4.78        1.67      7.71 o 
  14   5   6        2.50       32.01      8.87 o 
  15   5   6        1.22       18.33      8.45 o 
  16   5   6        0.23        2.61      9.66 o 
   0   6   6      126.19      141.48     16.48 o 
   1   6   6      829.78      946.03     21.98 o 
   2   6   6       78.67       71.10      8.27 o 
   3   6   6        7.96       -0.90      4.06 o 
   4   6   6       24.92       29.31      5.87 o 
   5   6   6      217.78      228.74     15.96 o 
   6   6   6      220.06      238.15     14.82 o 
   7   6   6      500.31      468.83     22.61 o 
   8   6   6      566.68      607.20     29.11 o 
   9   6   6        5.23       11.33      5.76 o 
  10   6   6       40.91       16.79      6.47 o 
  11   6   6        3.94       13.61      6.82 o 
  12   6   6       28.72       36.11      8.22 o 
  13   6   6       20.95       11.92      6.58 o 
  14   6   6        0.15        9.18      8.18 o 
  15   6   6       11.37       43.28     18.34 o 
   1   7   6      624.36      662.81     20.81 o 
   2   7   6       19.24       16.38      5.89 o 
   3   7   6       96.03       89.61      9.75 o 
   4   7   6       33.23       29.11      7.27 o 
   5   7   6       18.31       20.19      6.05 o 
   6   7   6      537.27      561.66     27.99 o 
   7   7   6       80.92       84.16     10.59 o 
   8   7   6       47.24       53.02     10.49 o 
   9   7   6        1.47        7.07      6.09 o 
  10   7   6       13.54       14.97      6.19 o 
  11   7   6       32.15       11.35      9.54 o 
  12   7   6        3.13       24.59      7.50 o 
  13   7   6        8.59       30.63      8.05 o 
  14   7   6        1.23       11.72      8.72 o 
   0   8   6      345.98      345.89     28.80 o 
   1   8   6      372.13      404.76     20.59 o 
   2   8   6        1.02        8.11      7.03 o 
   3   8   6        2.74        1.84      6.02 o 
   4   8   6        5.42       -2.96      8.21 o 
   5   8   6      129.56      112.81     12.85 o 
   6   8   6        2.21        8.88     11.30 o 
   7   8   6        0.43        8.42      6.36 o 
   8   8   6      165.30      151.76     12.77 o 
   9   8   6       20.84       18.18      6.86 o 
  10   8   6       34.29       36.43     10.05 o 
  11   8   6        0.90        2.22     10.42 o 
  12   8   6       10.69       25.94     10.92 o 
  13   8   6        0.19       18.56     11.72 o 
   1   9   6        0.77       17.04      6.04 o 
   2   9   6       73.25       83.39     12.32 o 
   3   9   6        0.43        3.05      6.54 o 
   4   9   6       27.82       22.93      8.81 o 
   5   9   6       60.03       50.67      8.43 o 
   6   9   6       82.59       78.24     11.36 o 
   7   9   6       23.77       24.74      7.54 o 
   8   9   6        6.64       12.65      9.51 o 
   9   9   6       23.51       19.88      8.17 o 
  10   9   6       15.96       20.61      7.19 o 
  11   9   6        5.10       11.96      6.69 o 
   0  10   6       45.30       52.42     16.48 o 
   1  10   6      166.00      184.52     17.17 o 
   2  10   6       72.73       63.64      9.88 o 
   3  10   6       12.83       17.70      9.24 o 
   4  10   6       13.89        5.92      5.75 o 
   5  10   6        5.08       30.09      9.29 o 
   6  10   6       18.94       21.06      6.38 o 
   7  10   6        0.24        0.49      6.91 o 
   8  10   6        5.92        9.39      8.40 o 
   9  10   6       22.52       26.18      8.97 o 
   1  11   6       12.94        8.46      7.03 o 
   2  11   6       29.34       37.82      9.34 o 
   3  11   6        4.96       20.13      8.75 o 
   4  11   6       16.25       17.11      6.79 o 
   5  11   6        0.09       19.35     10.56 o 
   1   1   7        8.05       -2.63      2.63 o 
   2   1   7      489.48      509.46     10.08 o 
   3   1   7     2226.35     2260.58     27.66 o 
   4   1   7      863.30      776.38     15.38 o 
   5   1   7      282.13      298.06     14.43 o 
   6   1   7      254.64      232.29     11.75 o 
   7   1   7       13.07        3.75      2.74 o 
   8   1   7       38.64       42.89      6.54 o 
   9   1   7        0.30        3.07      3.14 o 
  10   1   7        0.44        3.89      5.02 o 
  11   1   7       50.56       45.41      7.22 o 
  12   1   7      105.30      108.89     10.00 o 
  13   1   7       81.92       83.33     11.79 o 
  14   1   7        7.19        8.33     10.44 o 
  15   1   7      142.91      159.08     18.44 o 
  16   1   7       62.21       66.10     11.57 o 
  17   1   7        1.17        1.82     12.02 o 
  18   1   7        0.02       15.32      9.95 o 
   0   2   7      120.07      124.65      6.26 o 
   1   2   7     2018.45     1897.73     24.14 o 
   2   2   7      431.94      404.23      9.67 o 
   3   2   7      123.42      118.03      4.33 o 
   4   2   7        0.44        1.08      4.13 o 
   5   2   7        7.27       10.23      5.89 o 
   6   2   7      363.86      287.92     12.46 o 
   7   2   7      373.68      440.22     19.83 o 
   8   2   7        5.63       12.59      5.68 o 
   9   2   7       47.98       47.54      7.41 o 
  10   2   7       82.24      104.14     11.49 o 
  11   2   7      306.74      290.49     17.42 o 
  12   2   7        0.23        2.46      6.28 o 
  13   2   7      727.28      738.84     32.16 o 
  14   2   7       35.53       26.09     10.46 o 
  15   2   7      222.97      198.35     14.90 o 
  16   2   7       10.27       -6.91      6.91 o 
  17   2   7       17.95       32.65     23.29 o 
  18   2   7       13.47        2.97     17.08 o 
   1   3   7      210.65      168.97      7.69 o 
   2   3   7        0.06        1.71      4.50 o 
   3   3   7     3693.95     4036.64     38.59 o 
   4   3   7       74.23       64.13      6.59 o 
   5   3   7      892.52      968.18     21.70 o 
   6   3   7      584.02      602.51     18.94 o 
   7   3   7       82.85       54.99      7.59 o 
   8   3   7        0.40        3.54      4.83 o 
   9   3   7       28.77       26.66      6.61 o 
  10   3   7       17.95       29.84      6.93 o 
  11   3   7       30.08       23.63      6.94 o 
  12   3   7      725.78      716.18     27.02 o 
  13   3   7        0.01        7.59      6.25 o 
  14   3   7        3.29       18.15      6.77 o 
  15   3   7       95.45       65.98     12.55 o 
  16   3   7       15.41       22.33      8.78 o 
  17   3   7        0.76        4.05     14.99 o 
   0   4   7      167.45      163.61     14.66 o 
   1   4   7      724.97      720.42     21.01 o 
   2   4   7        0.00        3.15      3.34 o 
   3   4   7       15.14       17.19      4.22 o 
   4   4   7      797.15      883.48     19.49 o 
   5   4   7       44.95       26.15      7.78 o 
   6   4   7     2005.98     1998.30     35.78 o 
   7   4   7      621.27      599.99     14.08 o 
   8   4   7        5.10        3.94      4.32 o 
   9   4   7      884.60      953.35     26.89 o 
  10   4   7       55.16       69.28      9.87 o 
  11   4   7      178.54      189.96     13.79 o 
  12   4   7       55.68       46.25     11.37 o 
  13   4   7       40.67       48.26      9.39 o 
  14   4   7       29.77       20.04      8.69 o 
  15   4   7        0.69       -0.97     13.84 o 
  16   4   7       25.97       21.87     13.42 o 
  17   4   7       74.89       64.90     17.23 o 
   1   5   7       42.21       39.23      6.60 o 
   2   5   7       23.00       27.29      5.78 o 
   3   5   7      569.49      625.46     14.50 o 
   4   5   7       21.86       12.48      6.53 o 
   5   5   7       69.18       59.74      9.45 o 
   6   5   7      136.50      129.07     12.53 o 
   7   5   7      238.58      253.61     16.18 o 
   8   5   7      267.43      241.88     17.33 o 
   9   5   7        1.68       -0.43      4.74 o 
  10   5   7       31.91       19.18      9.65 o 
  11   5   7        0.25       10.03      8.47 o 
  12   5   7       38.13       32.09      6.50 o 
  13   5   7       71.05       57.60     11.40 o 
  14   5   7        2.43       10.71      8.98 o 
  15   5   7        2.80       10.67     10.43 o 
  16   5   7       14.40       30.52     10.64 o 
   0   6   7      228.42      264.68     19.91 o 
   1   6   7      221.55      230.94     12.44 o 
   2   6   7       33.36       36.40      6.29 o 
   3   6   7        7.46       13.35      6.80 o 
   4   6   7       22.03       38.36      7.72 o 
   5   6   7       52.35       58.76      8.49 o 
   6   6   7        9.90       16.34      7.75 o 
   7   6   7      301.69      277.09     19.38 o 
   8   6   7       41.26       43.82      8.69 o 
   9   6   7      240.21      251.18     19.37 o 
  10   6   7       20.25       26.54      6.74 o 
  11   6   7       28.60       20.93      6.47 o 
  12   6   7        1.92        9.19      8.00 o 
  13   6   7        6.39       -0.76     14.57 o 
  14   6   7        0.73        3.22     10.55 o 
  15   6   7       10.91       29.74     11.00 o 
   1   7   7       56.30       55.78      8.97 o 
   2   7   7       26.25       31.09      7.89 o 
   3   7   7        0.09        4.16      5.99 o 
   4   7   7        2.17       10.63      6.74 o 
   5   7   7        5.77        8.81      4.22 o 
   6   7   7       11.06       20.52      6.59 o 
   7   7   7       33.99       30.62      8.20 o 
   8   7   7      137.52      133.26     14.06 o 
   9   7   7       18.90       27.90      6.58 o 
  10   7   7       62.25       25.07     10.02 o 
  11   7   7       16.55       36.42      8.73 o 
  12   7   7       16.06       18.82      7.89 o 
  13   7   7        0.86       -8.33      8.33 o 
  14   7   7        2.09        7.11     14.56 o 
   0   8   7       89.11       84.68     14.61 o 
   1   8   7       53.11       39.92     10.40 o 
   2   8   7       22.38       25.69      6.68 o 
   3   8   7      109.91       92.32     10.78 o 
   4   8   7       13.52       15.54      5.75 o 
   5   8   7       34.45       25.85      8.10 o 
   6   8   7       55.37       60.31      9.49 o 
   7   8   7       22.73       33.70     10.11 o 
   8   8   7      105.30      123.28     11.05 o 
   9   8   7       22.75       34.36      8.07 o 
  10   8   7       80.45       96.08     14.73 o 
  11   8   7        0.00       35.16      9.78 o 
  12   8   7       12.98       17.34      8.14 o 
  13   8   7        3.13       25.69      9.32 o 
   1   9   7        0.03        2.15      8.51 o 
   2   9   7      102.12       85.84     13.56 o 
   3   9   7        1.99        8.95      8.27 o 
   4   9   7      109.56      123.80     12.07 o 
   5   9   7       21.15       18.04      7.70 o 
   6   9   7        1.48       10.23      5.67 o 
   7   9   7        7.33       27.89      7.55 o 
   8   9   7       16.86       22.84      8.49 o 
   9   9   7        1.24       18.83      9.41 o 
  10   9   7       18.70       21.25     13.88 o 
  11   9   7        5.72        2.04      7.59 o 
   0  10   7        0.90       20.57     10.25 o 
   1  10   7        5.37       27.66      9.53 o 
   2  10   7       44.98       42.73     10.57 o 
   3  10   7       40.81       25.41      8.39 o 
   4  10   7       20.52       34.43     12.19 o 
   5  10   7        3.93       21.12      9.24 o 
   6  10   7        0.02       26.14      5.72 o 
   7  10   7        3.93       36.86     14.95 o 
   8  10   7        0.49       11.40     13.00 o 
   1  11   7       32.81       41.28      8.53 o 
   2  11   7        0.60       10.27      7.78 o 
   3  11   7       14.53        5.86      9.86 o 
   4  11   7       45.03       28.31     10.05 o 
   0   0   8     2821.21     2782.45     56.35 o 
   1   0   8    12882.83    12684.71     67.40 o 
   2   0   8     7683.77     7632.33     49.24 o 
   3   0   8     1404.88     1312.26     21.21 o 
   4   0   8     1140.82     1022.37     22.61 o 
   5   0   8     4061.01     4070.48     43.85 o 
   6   0   8     1300.23     1417.63     35.90 o 
   7   0   8      566.83      611.57     22.41 o 
   8   0   8      377.19      433.37     30.70 o 
   9   0   8       60.54       54.32     12.44 o 
  10   0   8       15.32        8.24      6.22 o 
  11   0   8       23.09       26.16      8.16 o 
  12   0   8      614.28      641.33     29.87 o 
  13   0   8     1203.80     1426.01     77.99 o 
  14   0   8        0.01       19.61     19.26 o 
  15   0   8      610.06      519.04     91.23 o 
  16   0   8       36.53       48.77     13.77 o 
  17   0   8       47.33       34.16     11.87 o 
  18   0   8       21.34       37.03     16.48 o 
   1   1   8     5032.02     5001.59     28.44 o 
   2   1   8     1130.26     1047.75     12.46 o 
   3   1   8       15.35       12.67      2.72 o 
   4   1   8     2246.93     2399.72     30.75 o 
   5   1   8      497.97      515.12     14.22 o 
   6   1   8      576.83      663.72     17.38 o 
   7   1   8       46.16       61.35      6.84 o 
   8   1   8      327.10      323.49     14.35 o 
   9   1   8       30.40       12.43      5.11 o 
  10   1   8        6.09       20.41      7.36 o 
  11   1   8       29.85       23.10      6.39 o 
  12   1   8      112.09      126.87     12.99 o 
  13   1   8       86.10       80.08     11.77 o 
  14   1   8      774.73      775.96     35.89 o 
  15   1   8        4.39       -4.62     10.69 o 
  16   1   8       12.37       19.53      7.92 o 
  17   1   8        0.02       10.11     14.13 o 
  18   1   8       19.45        9.63     10.30 o 
   0   2   8     1602.60     1557.26     26.37 o 
   1   2   8       89.75       90.82      5.48 o 
   2   2   8       76.62       75.27      5.81 o 
   3   2   8     1818.41     1828.60     33.03 o 
   4   2   8     1114.63     1179.90     20.30 o 
   5   2   8      194.09      223.28     10.63 o 
   6   2   8       11.06        5.42      3.40 o 
   7   2   8      133.87      164.39     12.51 o 
   8   2   8      150.11      205.25     13.76 o 
   9   2   8       28.76       18.07      5.76 o 
  10   2   8       16.99       36.92      6.38 o 
  11   2   8      288.36      246.36     17.53 o 
  12   2   8        1.04        0.66      4.81 o 
  13   2   8      153.75      150.77     15.30 o 
  14   2   8      151.86      146.16     12.76 o 
  15   2   8      108.17      100.97     14.43 o 
  16   2   8        0.85        8.99     10.35 o 
  17   2   8        0.38       -1.30     14.16 o 
  18   2   8        3.23      -13.50     13.50 o 
   1   3   8      550.84      531.23     13.46 o 
   2   3   8       25.53       29.93      3.80 o 
   3   3   8      348.06      409.57     15.19 o 
   4   3   8     1560.44     1694.69     33.64 o 
   5   3   8     1249.01     1302.78     31.29 o 
   6   3   8     1608.51     1670.94     18.70 o 
   7   3   8        0.10        8.01      5.59 o 
   8   3   8      457.10      470.94     19.36 o 
   9   3   8      160.93      155.86     17.18 o 
  10   3   8      302.41      295.25     17.01 o 
  11   3   8        3.81        4.67      6.19 o 
  12   3   8      419.31      412.91     19.52 o 
  13   3   8        1.15       18.70      7.18 o 
  14   3   8       49.96       40.97     11.20 o 
  15   3   8       20.61       14.08      8.30 o 
  16   3   8      103.14       87.40     16.07 o 
  17   3   8        2.40        1.01     12.28 o 
   0   4   8     2502.28     2595.79     41.74 o 
   1   4   8      148.48      123.50      8.89 o 
   2   4   8       51.14       50.93      5.84 o 
   3   4   8     1218.05     1405.98     30.63 o 
   4   4   8      674.11      700.66     18.17 o 
   5   4   8       44.21       40.43      6.21 o 
   6   4   8      445.74      485.44     23.06 o 
   7   4   8       20.16       24.16      4.64 o 
   8   4   8        0.01        8.94      7.52 o 
   9   4   8       47.81       35.99      7.71 o 
  10   4   8        0.59        3.66      7.77 o 
  11   4   8      246.85      208.13     16.56 o 
  12   4   8      177.05      140.76     14.80 o 
  13   4   8       57.97       45.68     10.56 o 
  14   4   8      133.14      138.14     12.49 o 
  15   4   8        3.97       17.64      9.04 o 
  16   4   8        0.71       17.28      7.73 o 
  17   4   8        0.75        2.40     15.33 o 
   1   5   8      978.18     1061.13     20.14 o 
   2   5   8      251.50      275.21     13.26 o 
   3   5   8        1.34       25.58      6.87 o 
   4   5   8       86.80       98.77      9.75 o 
   5   5   8       24.15       26.44      4.97 o 
   6   5   8        4.26        8.34      4.61 o 
   7   5   8        4.42       -4.60      5.21 o 
   8   5   8      935.52      965.96     30.20 o 
   9   5   8        4.62       30.56      6.87 o 
  10   5   8       35.93       26.37     10.81 o 
  11   5   8        8.64       26.02      8.68 o 
  12   5   8       89.45       65.42     12.15 o 
  13   5   8        0.00       13.41      5.65 o 
  14   5   8        6.36        6.24     10.37 o 
  15   5   8        1.13       19.52     11.13 o 
  16   5   8       28.67       17.83     18.03 o 
   0   6   8        0.00        8.14      9.17 o 
   1   6   8       16.89       19.62      5.89 o 
   2   6   8      242.13      243.61     16.66 o 
   3   6   8       62.71       66.63      8.40 o 
   4   6   8       11.49        7.24      5.12 o 
   5   6   8        2.60       10.90      5.72 o 
   6   6   8        1.78       11.24      5.90 o 
   7   6   8       53.90       67.46      9.59 o 
   8   6   8      546.70      576.23     26.97 o 
   9   6   8       84.89       87.92     11.52 o 
  10   6   8        0.84       13.47      7.13 o 
  11   6   8        3.85        1.47      8.69 o 
  12   6   8        7.55       20.05      6.15 o 
  13   6   8        0.02       18.82     30.34 o 
  14   6   8        3.62       18.31     14.70 o 
  15   6   8        1.18       33.74     13.25 o 
   1   7   8      220.71      228.19     15.03 o 
   2   7   8       56.54       48.15      8.66 o 
   3   7   8       44.28       44.39      7.83 o 
   4   7   8       20.20       34.60      7.61 o 
   5   7   8        2.25        2.65      4.09 o 
   6   7   8        4.73       -3.14      6.17 o 
   7   7   8      108.59      132.61     13.57 o 
   8   7   8        0.04       12.72      8.04 o 
   9   7   8        0.45        9.01      6.67 o 
  10   7   8       19.15       23.86      7.55 o 
  11   7   8       89.70       84.16     11.37 o 
  12   7   8        0.03       10.51      6.84 o 
  13   7   8        3.91       25.40      7.32 o 
  14   7   8       39.01       25.31     15.33 o 
   0   8   8        3.52       13.13     13.60 o 
   1   8   8       97.90       85.70     10.48 o 
   2   8   8        2.46       -0.63      6.37 o 
   3   8   8       52.50       73.02     10.61 o 
   4   8   8       34.12       29.49      6.34 o 
   5   8   8        0.25       14.16     10.43 o 
   6   8   8        8.51       28.79      7.41 o 
   7   8   8        1.93        5.50      9.75 o 
   8   8   8        4.08       13.38      9.32 o 
   9   8   8       36.04       23.24      8.15 o 
  10   8   8       71.14       57.35     10.89 o 
  11   8   8       10.57        6.82      7.67 o 
  12   8   8        5.99       26.74     12.58 o 
   1   9   8        0.00        1.99      8.57 o 
   2   9   8      223.88      207.72     15.15 o 
   3   9   8       54.49       56.04     12.48 o 
   4   9   8        0.17       11.48      5.84 o 
   5   9   8        7.40       34.00      7.59 o 
   6   9   8        8.68       17.84      7.15 o 
   7   9   8        3.61       14.29      7.41 o 
   8   9   8       10.03       11.54      6.41 o 
   9   9   8       66.38       84.21     16.38 o 
  10   9   8       27.78       39.54      9.21 o 
  11   9   8       28.62       20.40      8.94 o 
   0  10   8      175.22      125.72     19.46 o 
   1  10   8        3.65       18.80      6.70 o 
   2  10   8       83.16       60.22     11.30 o 
   3  10   8        0.00       10.18      7.39 o 
   4  10   8      114.00       87.30     12.03 o 
   5  10   8       22.23       13.65      7.33 o 
   6  10   8       88.84       55.41     11.57 o 
   7  10   8        9.52       21.60     13.13 o 
   8  10   8       24.04       23.15     11.25 o 
   1  11   8       12.36       13.21      8.74 o 
   2  11   8       66.77       36.58     10.02 o 
   3  11   8        3.19       17.18      8.20 o 
   4  11   8        4.14        6.99      7.57 o 
   1   1   9      360.43      309.18     10.49 o 
   2   1   9       79.98       99.51      4.91 o 
   3   1   9      202.26      200.73      8.32 o 
   4   1   9      276.08      309.93     13.52 o 
   5   1   9      353.24      408.24     12.59 o 
   6   1   9        0.79        8.52      2.62 o 
   7   1   9       21.70       36.96      5.55 o 
   8   1   9       12.11       27.86      5.91 o 
   9   1   9       16.31       24.10      4.61 o 
  10   1   9       10.93       28.56      7.29 o 
  11   1   9      149.87      159.18     13.29 o 
  12   1   9        1.73        8.04      6.14 o 
  13   1   9        0.86        4.88      7.68 o 
  14   1   9       21.84       19.50     11.31 o 
  15   1   9       12.03       21.00      7.07 o 
  16   1   9      147.24      151.75     19.68 o 
  17   1   9        8.36       16.20      7.28 o 
  18   1   9        0.09       -0.89     13.53 o 
   0   2   9     1560.69     1507.95     31.93 o 
   1   2   9     1727.53     1854.93     30.34 o 
   2   2   9      258.21      258.40     10.66 o 
   3   2   9      771.61      767.46     19.00 o 
   4   2   9     3473.79     3884.27     32.11 o 
   5   2   9     3024.34     3099.47     25.83 o 
   6   2   9     1338.10     1401.72     32.78 o 
   7   2   9      129.90      107.33     10.89 o 
   8   2   9        2.95        0.31      6.51 o 
   9   2   9       51.04       40.66      9.22 o 
  10   2   9        6.40       14.12      5.43 o 
  11   2   9       37.19       45.65      8.48 o 
  12   2   9       31.43       18.59      5.93 o 
  13   2   9       80.25       70.21     11.72 o 
  14   2   9      249.12      259.72     17.95 o 
  15   2   9       30.67       37.90     10.63 o 
  16   2   9        0.68       12.97      9.87 o 
  17   2   9       37.28       20.22     10.13 o 
   1   3   9      212.17      200.36      9.19 o 
   2   3   9        5.45        1.59      3.44 o 
   3   3   9     1629.61     1794.19     34.36 o 
   4   3   9       37.67       24.87      4.32 o 
   5   3   9       54.21       65.58      7.73 o 
   6   3   9       14.20        8.20      4.99 o 
   7   3   9      202.20      206.69     10.23 o 
   8   3   9       12.65       17.29      7.15 o 
   9   3   9     1595.71     1643.26     48.02 o 
  10   3   9       14.38       22.74      7.22 o 
  11   3   9      193.71      179.34     14.98 o 
  12   3   9        3.04        9.11      9.03 o 
  13   3   9        1.05        6.17      6.46 o 
  14   3   9        9.96        6.81      8.41 o 
  15   3   9        0.01       20.99      7.93 o 
  16   3   9      143.23      117.46     17.78 o 
  17   3   9        0.16       31.80     14.09 o 
   0   4   9     1412.79     1626.15     29.35 o 
   1   4   9      155.85      118.97      8.06 o 
   2   4   9       85.12       76.03      6.93 o 
   3   4   9     2550.99     2674.35     30.67 o 
   4   4   9      228.54      259.94     13.59 o 
   5   4   9       17.38       32.88      5.47 o 
   6   4   9      519.20      570.94     17.90 o 
   7   4   9       86.05       59.79      9.30 o 
   8   4   9       14.00       15.74      6.23 o 
   9   4   9        9.41        9.48      6.79 o 
  10   4   9      239.53      273.85     19.94 o 
  11   4   9       43.56       10.69      9.75 o 
  12   4   9      103.30       98.62     13.49 o 
  13   4   9       16.31       23.67      9.18 o 
  14   4   9        7.26        8.39      9.19 o 
  15   4   9       34.01       33.19      9.57 o 
  16   4   9       60.06       54.58     12.62 o 
  17   4   9        0.59       18.25     10.40 o 
   1   5   9       24.20       35.38      5.67 o 
   2   5   9       73.93       92.04      9.47 o 
   3   5   9        2.57        1.91      4.07 o 
   4   5   9        7.73       17.83      5.16 o 
   5   5   9       12.78        9.54      4.74 o 
   6   5   9      204.08      206.04     13.86 o 
   7   5   9     1785.03     1874.47     47.98 o 
   8   5   9      345.93      361.97     20.28 o 
   9   5   9      931.22      911.29     43.11 o 
  10   5   9       43.36       38.75      8.50 o 
  11   5   9        4.33       10.99      8.18 o 
  12   5   9        2.92       -2.83      7.40 o 
  13   5   9        3.26        6.04      8.17 o 
  14   5   9        1.58       12.33     11.89 o 
  15   5   9        1.59        3.98     11.73 o 
  16   5   9        0.47        4.59     14.17 o 
   0   6   9      763.65      827.32     37.57 o 
   1   6   9      224.68      255.10     15.18 o 
   2   6   9       28.18       39.24      6.36 o 
   3   6   9       31.12       26.67      5.91 o 
   4   6   9       32.67       27.75      5.55 o 
   5   6   9       77.29       82.48     10.41 o 
   6   6   9        4.22       -2.99      5.78 o 
   7   6   9        0.04        4.34      5.38 o 
   8   6   9        0.01        7.04      8.53 o 
   9   6   9       18.55       15.69      7.68 o 
  10   6   9       56.05       46.00     10.27 o 
  11   6   9       10.22        1.09      8.49 o 
  12   6   9        1.92        9.50      7.48 o 
  13   6   9       34.25       27.95      8.84 o 
  14   6   9        0.12        1.33      9.13 o 
  15   6   9        0.04        7.41     13.82 o 
   1   7   9      350.04      340.78     17.14 o 
   2   7   9        5.34       14.92      6.64 o 
   3   7   9      323.93      361.01     18.90 o 
   4   7   9        0.64       -0.17      6.54 o 
   5   7   9       22.73       22.00      8.11 o 
   6   7   9        4.15        7.80      7.27 o 
   7   7   9      411.24      377.83     19.85 o 
   8   7   9       50.11       43.03     12.54 o 
   9   7   9       17.01       26.66      9.87 o 
  10   7   9      226.55      198.11     13.05 o 
  11   7   9       45.00       21.92      9.53 o 
  12   7   9        2.77       -5.05      7.98 o 
  13   7   9        6.54       19.24      7.65 o 
  14   7   9        4.61        6.75     13.18 o 
   0   8   9       53.36       27.37     14.65 o 
   1   8   9        4.40        6.89      5.91 o 
   2   8   9       40.83       42.96      8.25 o 
   3   8   9        8.38        2.53      6.10 o 
   4   8   9       77.26       52.86      9.39 o 
   5   8   9       21.03       29.67      7.37 o 
   6   8   9       70.64      101.41     11.89 o 
   7   8   9       35.49       23.59      6.84 o 
   8   8   9        3.70        8.37      5.61 o 
   9   8   9        9.71       16.02      6.68 o 
  10   8   9        8.17       13.73      8.11 o 
  11   8   9        0.02       13.82      8.42 o 
  12   8   9       12.36       16.74      9.40 o 
   1   9   9      131.61      109.72     13.33 o 
   2   9   9       25.59       15.80      8.95 o 
   3   9   9        3.65        6.97      7.87 o 
   4   9   9       14.50       30.19      8.69 o 
   5   9   9        3.18       18.01      6.68 o 
   6   9   9       79.84       93.76     11.61 o 
   7   9   9        0.00        3.41      9.73 o 
   8   9   9        0.37       17.00      8.71 o 
   9   9   9       15.53       18.26      8.96 o 
  10   9   9        1.05        8.94      9.22 o 
   0  10   9        0.31       13.80     21.62 o 
   1  10   9       11.94        6.82      7.39 o 
   2  10   9        9.08        9.28      7.35 o 
   3  10   9       37.35       60.48     10.00 o 
   4  10   9        2.32        5.06      8.91 o 
   5  10   9       13.13       16.36      8.70 o 
   6  10   9        7.60        9.97      8.73 o 
   7  10   9        9.23       15.64      9.18 o 
   8  10   9        2.84        3.46     11.06 o 
   1  11   9       15.30       30.31     11.97 o 
   2  11   9       20.62       29.09      9.03 o 
   3  11   9        0.96       17.69      7.78 o 
   0   0  10     3361.47     3519.76    165.39 o 
   1   0  10        3.73        4.36      4.82 o 
   2   0  10     2324.33     2602.98     41.12 o 
   3   0  10     1012.46     1055.07     23.44 o 
   4   0  10     3600.63     3880.56     38.94 o 
   5   0  10       58.45       43.86      5.60 o 
   6   0  10     3095.96     3605.92     52.56 o 
   7   0  10       77.60       91.51      8.53 o 
   8   0  10       13.14       20.67      6.49 o 
   9   0  10       18.11       16.93      7.39 o 
  10   0  10        0.13       17.39      7.28 o 
  11   0  10        0.79       10.41     11.32 o 
  12   0  10      396.82      408.00     38.39 o 
  13   0  10       22.30       28.23     11.68 o 
  14   0  10       24.72       20.77     10.77 o 
  15   0  10       45.41       56.67     15.25 o 
  16   0  10      190.30      166.95     32.96 o 
  17   0  10       95.79       50.52     16.05 o 
  18   0  10       12.34        4.59     36.79 o 
   1   1  10     3217.72     3229.86     38.26 o 
   2   1  10     1039.62      953.57     17.03 o 
   3   1  10     3249.03     3315.42     24.37 o 
   4   1  10     1429.91     1476.17     25.58 o 
   5   1  10      828.60      883.10     20.76 o 
   6   1  10      604.73      657.59     20.99 o 
   7   1  10      804.59      878.45     17.02 o 
   8   1  10        2.58        6.43      4.96 o 
   9   1  10        5.46        4.57      4.14 o 
  10   1  10      169.02      189.39     18.43 o 
  11   1  10      317.21      350.99     22.44 o 
  12   1  10       78.43       84.25     11.78 o 
  13   1  10      501.71      457.49     24.93 o 
  14   1  10       17.70       13.00      6.65 o 
  15   1  10      124.66      131.06     12.61 o 
  16   1  10       71.49       58.48     12.71 o 
  17   1  10        6.79       21.32      7.72 o 
   0   2  10      113.95       98.62     13.40 o 
   1   2  10      324.66      291.13     12.07 o 
   2   2  10      318.27      388.94     13.66 o 
   3   2  10      369.42      408.33     13.52 o 
   4   2  10     6163.71     6601.69     51.76 o 
   5   2  10     1075.64     1168.61     23.44 o 
   6   2  10      970.45     1059.28     22.67 o 
   7   2  10       18.73       26.60      6.18 o 
   8   2  10        2.44        5.07      8.46 o 
   9   2  10       35.72       42.19      7.22 o 
  10   2  10      140.43      131.94     11.13 o 
  11   2  10       67.25       71.23      9.34 o 
  12   2  10      486.18      509.71     24.38 o 
  13   2  10        4.84        0.33      9.71 o 
  14   2  10      505.03      469.30     31.77 o 
  15   2  10       97.24       92.83     14.88 o 
  16   2  10      144.66      129.18     18.05 o 
  17   2  10        0.01       24.22      9.11 o 
   1   3  10       10.23       12.19      2.15 o 
   2   3  10       71.79       76.90      6.66 o 
   3   3  10       27.56       47.06      6.11 o 
   4   3  10      475.66      432.10     17.25 o 
   5   3  10      110.68       98.12      8.40 o 
   6   3  10      110.87       84.17      8.83 o 
   7   3  10        0.02       -0.04      3.98 o 
   8   3  10        8.42       13.85      4.40 o 
   9   3  10      128.78      121.11     12.68 o 
  10   3  10      289.59      281.74     18.66 o 
  11   3  10      170.53      176.21     13.42 o 
  12   3  10      111.86      118.91     15.85 o 
  13   3  10        0.93        9.40      8.32 o 
  14   3  10       59.84       69.98     11.51 o 
  15   3  10       87.74       66.65     12.06 o 
  16   3  10       12.98       19.82      7.15 o 
  17   3  10        1.20        7.40     12.57 o 
   0   4  10     4013.78     4245.61     62.45 o 
   1   4  10        0.01       12.21      3.79 o 
   2   4  10      296.07      313.74     12.44 o 
   3   4  10       91.64       89.01      8.86 o 
   4   4  10      773.17      764.57     19.20 o 
   5   4  10      270.94      283.77     13.59 o 
   6   4  10       88.30       83.75      9.96 o 
   7   4  10      179.74      165.41     15.50 o 
   8   4  10      205.50      194.67     14.62 o 
   9   4  10        2.46       24.32      6.44 o 
  10   4  10      117.25      164.62     14.37 o 
  11   4  10        1.68        0.46      6.92 o 
  12   4  10      126.06      110.44     15.89 o 
  13   4  10        3.44       11.40      6.84 o 
  14   4  10      255.36      214.00     22.13 o 
  15   4  10       15.54       20.30     11.38 o 
  16   4  10       73.00       51.19     10.06 o 
   1   5  10      208.66      230.10     11.57 o 
   2   5  10      399.03      426.58     18.93 o 
   3   5  10       41.43       38.90      7.61 o 
   4   5  10        8.73       13.36      4.53 o 
   5   5  10        1.05       18.15      7.09 o 
   6   5  10       46.24       43.88      7.57 o 
   7   5  10        1.45       -8.20      8.20 o 
   8   5  10      214.49      196.04     14.93 o 
   9   5  10      360.78      342.05     23.29 o 
  10   5  10       53.43       65.66     11.07 o 
  11   5  10      100.36       76.40     12.24 o 
  12   5  10        8.71       10.56      7.24 o 
  13   5  10        2.45        9.83      7.75 o 
  14   5  10       44.14       63.88     12.98 o 
  15   5  10       10.15       15.01      7.21 o 
  16   5  10        5.11       14.23      8.61 o 
   0   6  10     1373.28     1552.57     58.87 o 
   1   6  10      210.50      212.21     13.92 o 
   2   6  10       37.52       41.32      6.66 o 
   3   6  10       58.51       42.63      7.91 o 
   4   6  10       93.70      105.24     11.80 o 
   5   6  10       38.60       46.03      7.51 o 
   6   6  10      143.41      146.04     13.93 o 
   7   6  10        8.25       11.69      9.21 o 
   8   6  10      272.97      248.31     19.07 o 
   9   6  10        7.42       12.97      7.22 o 
  10   6  10       61.53       48.52      9.30 o 
  11   6  10       47.94       39.11      9.06 o 
  12   6  10        0.28       27.77      7.11 o 
  13   6  10        4.67       14.77      9.58 o 
  14   6  10        5.33        3.20      9.87 o 
  15   6  10        3.39        1.23      6.12 o 
   1   7  10       12.00       12.04      6.29 o 
   2   7  10       68.45       69.11      9.57 o 
   3   7  10       15.80       35.81      7.69 o 
   4   7  10       17.23        5.71     10.90 o 
   5   7  10        0.27        8.17      6.68 o 
   6   7  10        8.33       15.17      7.77 o 
   7   7  10       28.06       45.27      8.42 o 
   8   7  10      179.73      166.20     11.84 o 
   9   7  10        0.11       -5.74      6.27 o 
  10   7  10       67.20       54.69      9.86 o 
  11   7  10       17.48       28.94      8.19 o 
  12   7  10       15.98       31.08      9.58 o 
  13   7  10        2.00       24.54      7.57 o 
  14   7  10        0.01       17.48      9.49 o 
   0   8  10       83.74       89.24     16.77 o 
   1   8  10       19.37       25.42      7.77 o 
   2   8  10       19.05       17.15      6.33 o 
   3   8  10      104.85      112.38     13.32 o 
   4   8  10      165.95      163.96     13.25 o 
   5   8  10       16.03       23.22      7.06 o 
   6   8  10       41.76       23.36      7.03 o 
   7   8  10       60.57       53.01     12.20 o 
   8   8  10       27.58       22.29      8.37 o 
   9   8  10        3.62       18.93      6.85 o 
  10   8  10        8.48       13.82      7.93 o 
  11   8  10        2.15       10.52      7.86 o 
  12   8  10        0.53       18.35      7.22 o 
   1   9  10        0.00       13.76      7.28 o 
   2   9  10       25.93       18.28      6.93 o 
   3   9  10       31.18       30.13      9.35 o 
   4   9  10       54.00       45.90      9.16 o 
   5   9  10       13.95        5.27      5.05 o 
   6   9  10       24.54       21.45      6.36 o 
   7   9  10        0.09        9.22      8.15 o 
   8   9  10       51.68       43.80     10.76 o 
   9   9  10        1.76        8.93      5.67 o 
  10   9  10       49.00       64.82     16.57 o 
   0  10  10       10.73       18.09     11.35 o 
   1  10  10       29.97       32.27      8.26 o 
   2  10  10        7.96       21.60      6.17 o 
   3  10  10        0.83       11.57     12.11 o 
   4  10  10      109.06       84.09     13.59 o 
   5  10  10        2.93       14.34      9.70 o 
   6  10  10        5.03       26.37      7.92 o 
   7  10  10       16.75       32.67     10.32 o 
   1  11  10        3.67       -2.59     10.30 o 
   2  11  10       51.27       20.63      9.90 o 
   1   1  11     2293.43     2477.82     27.26 o 
   2   1  11      409.30      416.82     15.22 o 
   3   1  11      245.60      236.92     11.04 o 
   4   1  11     1868.46     1962.25     32.24 o 
   5   1  11       88.71       88.45      6.75 o 
   6   1  11      100.75      125.04      7.72 o 
   7   1  11      719.89      714.82     14.15 o 
   8   1  11      127.62      115.96     10.22 o 
   9   1  11        0.00       11.11      6.14 o 
  10   1  11       38.37       24.16      6.67 o 
  11   1  11       76.63       80.28     11.77 o 
  12   1  11       91.77       89.78     11.29 o 
  13   1  11       25.92       17.15      7.43 o 
  14   1  11       26.30       50.36     11.03 o 
  15   1  11        1.14       -1.62      7.55 o 
  16   1  11        0.40       10.70      6.02 o 
  17   1  11       20.49       24.40     11.37 o 
   0   2  11     1048.24      952.33     25.91 o 
   1   2  11      293.65      329.89     16.40 o 
   2   2  11       72.80       80.05      6.99 o 
   3   2  11      300.71      276.04     11.44 o 
   4   2  11     1034.62     1029.96     20.58 o 
   5   2  11      819.32      953.15     19.70 o 
   6   2  11      251.96      234.35     10.92 o 
   7   2  11       45.52       42.01      6.84 o 
   8   2  11     1689.75     1870.17     34.67 o 
   9   2  11       17.70       23.57      6.20 o 
  10   2  11      408.38      391.93     21.71 o 
  11   2  11      172.76      195.33     13.73 o 
  12   2  11      187.99      195.58     16.16 o 
  13   2  11        3.61        1.51      5.89 o 
  14   2  11        0.91       -8.89      8.89 o 
  15   2  11       21.29       16.66     10.07 o 
  16   2  11       25.13       24.38     10.42 o 
  17   2  11       61.10       52.86     11.03 o 
   1   3  11     3953.65     4217.65     47.06 o 
   2   3  11      290.12      337.82     13.12 o 
   3   3  11      235.98      278.32     12.20 o 
   4   3  11      322.86      359.25     15.47 o 
   5   3  11      269.10      263.65     13.39 o 
   6   3  11       12.26        9.26      3.77 o 
   7   3  11      170.37      228.13     14.40 o 
   8   3  11      368.33      380.04     25.17 o 
   9   3  11       97.31       80.46     10.74 o 
  10   3  11       15.01       21.83      5.85 o 
  11   3  11        0.85        7.43      8.36 o 
  12   3  11       34.38       23.96      8.08 o 
  13   3  11       33.05       28.34     12.62 o 
  14   3  11       78.10      102.86     13.01 o 
  15   3  11       17.50       14.50      6.86 o 
  16   3  11        2.07        4.11     12.16 o 
  17   3  11       22.73        4.99     12.54 o 
   0   4  11      669.49      669.68     25.72 o 
   1   4  11       37.11       27.09      4.98 o 
   2   4  11       71.23       72.14      8.28 o 
   3   4  11       38.60       23.37      5.61 o 
   4   4  11      847.38      901.78     19.80 o 
   5   4  11      507.11      557.28     19.08 o 
   6   4  11       13.65       12.93      5.50 o 
   7   4  11      159.04      148.28     14.74 o 
   8   4  11       11.40        6.60      6.98 o 
   9   4  11      120.09      100.00     11.55 o 
  10   4  11        0.30        4.18      7.91 o 
  11   4  11       49.89       41.19      9.64 o 
  12   4  11        0.17       15.62      8.85 o 
  13   4  11        3.44        8.45     10.93 o 
  14   4  11       44.06       41.60      9.24 o 
  15   4  11      164.27      117.76     16.58 o 
  16   4  11        1.66       11.14     16.76 o 
   1   5  11      971.99     1010.02     18.95 o 
   2   5  11      154.60      186.06     13.53 o 
   3   5  11      106.87      123.52     11.16 o 
   4   5  11       79.92       72.00      9.15 o 
   5   5  11        1.70       21.70      4.31 o 
   6   5  11        3.55        8.91      6.76 o 
   7   5  11        4.78       21.54      9.27 o 
   8   5  11      517.48      507.80     24.85 o 
   9   5  11       65.82       54.81     10.79 o 
  10   5  11      125.06      168.75     15.06 o 
  11   5  11       34.04       37.61      7.80 o 
  12   5  11        0.33        5.83      5.50 o 
  13   5  11       13.13       26.91      6.86 o 
  14   5  11       80.54      119.70     14.73 o 
  15   5  11       66.86       60.94     10.07 o 
   0   6  11      159.57      166.26     21.70 o 
   1   6  11       22.39       11.87      5.14 o 
   2   6  11        2.06        6.60      3.39 o 
   3   6  11        3.09       14.22      6.75 o 
   4   6  11        0.76        8.95      4.89 o 
   5   6  11       25.73       34.44      7.75 o 
   6   6  11        2.79        3.24      5.58 o 
   7   6  11      260.26      224.97     16.85 o 
   8   6  11       30.21       20.68      8.35 o 
   9   6  11      136.01      120.62     14.99 o 
  10   6  11       26.23       34.35      8.10 o 
  11   6  11      120.37       93.02     12.08 o 
  12   6  11       12.40       17.80      7.82 o 
  13   6  11       29.05       33.99     10.41 o 
  14   6  11        1.35       29.95      9.71 o 
  15   6  11       51.91       63.51     17.60 o 
   1   7  11        0.28       20.51      5.66 o 
   2   7  11       15.84       24.10      6.25 o 
   3   7  11       39.19       30.23      7.71 o 
   4   7  11       47.38       55.04      8.99 o 
   5   7  11      142.63      122.36     12.55 o 
   6   7  11       58.68       59.45      9.95 o 
   7   7  11      147.05      177.99     13.14 o 
   8   7  11       11.85       19.13      8.86 o 
   9   7  11       73.01       64.59     10.74 o 
  10   7  11        4.30       22.02      7.27 o 
  11   7  11       12.52       34.07      8.69 o 
  12   7  11       33.07       28.79      7.25 o 
  13   7  11        7.78       10.12      8.81 o 
   0   8  11       38.09       47.26     11.94 o 
   1   8  11       42.66       54.15      9.85 o 
   2   8  11       34.67       51.73      9.03 o 
   3   8  11       22.07       33.42      7.85 o 
   4   8  11       75.77       85.44     12.35 o 
   5   8  11       10.68       16.31      9.60 o 
   6   8  11       79.88       85.85     13.62 o 
   7   8  11       41.83       45.19      9.23 o 
   8   8  11       77.75       75.64     10.57 o 
   9   8  11       67.10       69.16      9.98 o 
  10   8  11       14.04        7.71      6.59 o 
  11   8  11       47.55       40.96      8.11 o 
  12   8  11        0.67       10.97      9.57 o 
   1   9  11       19.25        6.83      7.42 o 
   2   9  11       17.74       32.86      7.35 o 
   3   9  11       26.18       27.11     13.07 o 
   4   9  11       58.35       63.45     10.78 o 
   5   9  11        0.38       14.50      6.18 o 
   6   9  11       39.02       55.42      9.64 o 
   7   9  11       37.89       33.98      7.65 o 
   8   9  11        8.37        8.14      8.25 o 
   9   9  11       12.73       22.35      9.96 o 
  10   9  11        9.87       25.70      8.55 o 
   0  10  11       28.48       30.41     16.82 o 
   1  10  11        1.21       18.92      6.84 o 
   2  10  11        0.60        2.66      8.15 o 
   3  10  11        0.43        8.43      9.11 o 
   4  10  11        6.93       35.40      8.85 o 
   5  10  11        4.50       27.98      6.47 o 
   6  10  11       16.94       10.93      9.50 o 
   7  10  11        3.12       16.09      9.03 o 
   1  11  11        4.15        5.60      7.83 o 
   0   0  12     7027.37     8508.46    238.72 o 
   1   0  12     2342.16     2517.30     36.84 o 
   2   0  12    15627.82    16803.91    270.85 o 
   3   0  12    12236.51    13847.12    146.24 o 
   4   0  12        6.73       20.70     10.86 o 
   5   0  12     1900.51     2099.27     31.48 o 
   6   0  12     1334.31     1491.38     42.21 o 
   7   0  12      999.70     1082.22     30.70 o 
   8   0  12      241.86      281.87     16.61 o 
   9   0  12     1464.11     1575.02     62.78 o 
  10   0  12      173.71      150.40     18.79 o 
  11   0  12     2091.15     2149.25     71.43 o 
  12   0  12      751.88      772.33     50.71 o 
  13   0  12      343.76      311.70     28.04 o 
  14   0  12      252.32      234.07     23.51 o 
  15   0  12       43.42       48.10     16.00 o 
  16   0  12       30.36       58.68     16.62 o 
  17   0  12       26.63       25.86     12.84 o 
   1   1  12      666.69      720.78     18.99 o 
   2   1  12     3653.71     4197.62     34.56 o 
   3   1  12      745.60      815.11     22.99 o 
   4   1  12      464.78      618.85     16.61 o 
   5   1  12      314.39      340.60     13.38 o 
   6   1  12      163.10      189.46     11.20 o 
   7   1  12      932.00     1020.43     19.86 o 
   8   1  12       87.06      106.40      9.95 o 
   9   1  12       16.80       32.66      8.04 o 
  10   1  12      479.44      508.75     24.12 o 
  11   1  12      423.74      426.90     23.90 o 
  12   1  12      796.15      846.56     34.71 o 
  13   1  12        3.11        3.44      6.93 o 
  14   1  12       66.70       60.42     12.10 o 
  15   1  12        1.46       18.22      8.28 o 
  16   1  12        6.63       12.62     12.11 o 
  17   1  12       20.76       30.58      9.44 o 
   0   2  12      724.32      725.44     26.59 o 
   1   2  12       34.56       28.87      4.98 o 
   2   2  12     1276.95     1421.58     25.50 o 
   3   2  12     1577.25     1657.69     18.25 o 
   4   2  12       12.78        1.62      4.34 o 
   5   2  12     1078.36     1210.46     24.30 o 
   6   2  12       54.58       33.57      5.61 o 
   7   2  12      193.59      164.32     15.19 o 
   8   2  12      243.71      262.16     18.29 o 
   9   2  12      913.18      913.59     27.79 o 
  10   2  12       28.04       25.49      6.35 o 
  11   2  12      139.70      159.48     15.59 o 
  12   2  12      123.92      116.34     14.10 o 
  13   2  12      240.21      220.52     13.49 o 
  14   2  12       10.77       15.42      7.24 o 
  15   2  12        3.70        3.35     10.67 o 
  16   2  12        0.23       18.52     12.28 o 
  17   2  12        7.82       14.45      8.08 o 
   1   3  12     1676.58     1667.01     26.11 o 
   2   3  12        9.18        6.09      3.96 o 
   3   3  12        0.12       17.88      5.27 o 
   4   3  12       72.99       67.90      8.87 o 
   5   3  12      200.25      223.24     10.42 o 
   6   3  12      502.50      559.15     14.06 o 
   7   3  12      366.81      346.25     15.06 o 
   8   3  12        4.69        4.78      7.91 o 
   9   3  12      240.12      272.45     17.22 o 
  10   3  12       51.27       58.04      9.24 o 
  11   3  12      211.09      203.47     15.97 o 
  12   3  12       41.53       43.24      9.91 o 
  13   3  12      100.49       93.00     15.50 o 
  14   3  12       31.83       38.10     10.47 o 
  15   3  12       30.41       39.36     10.15 o 
  16   3  12        1.06        7.68      9.73 o 
  17   3  12        0.07       25.13     10.10 o 
   0   4  12      139.28      141.48     18.37 o 
   1   4  12       29.18       18.11      4.77 o 
   2   4  12      369.22      378.82     17.07 o 
   3   4  12      118.53      108.67      9.34 o 
   4   4  12      101.44      107.39     10.02 o 
   5   4  12       87.30       93.86      9.11 o 
   6   4  12      281.69      298.23     20.41 o 
   7   4  12        0.80        9.62      6.76 o 
   8   4  12      230.03      260.41     18.69 o 
   9   4  12      315.77      296.60     19.99 o 
  10   4  12       47.87       58.45      9.87 o 
  11   4  12       23.72       30.01      8.11 o 
  12   4  12       56.24       37.42     10.11 o 
  13   4  12       38.05       48.09      9.94 o 
  14   4  12       37.50       20.01      8.75 o 
  15   4  12       47.61       50.30     10.82 o 
  16   4  12        0.54       -7.31      7.31 o 
   1   5  12      491.92      535.98     16.59 o 
   2   5  12       23.81       46.73      6.28 o 
   3   5  12      352.37      327.93     20.82 o 
   4   5  12      128.90      126.14     12.52 o 
   5   5  12      157.83      165.46     13.54 o 
   6   5  12      294.81      323.70     18.64 o 
   7   5  12       18.25       16.04      6.07 o 
   8   5  12        0.07        2.61     10.41 o 
   9   5  12       40.80       35.58      7.84 o 
  10   5  12      103.50       83.53     11.85 o 
  11   5  12        0.11       11.63      5.74 o 
  12   5  12       23.48       20.61      6.35 o 
  13   5  12        5.87        8.41      6.10 o 
  14   5  12       12.24       14.42      8.78 o 
  15   5  12       66.67       67.86     16.85 o 
   0   6  12       18.83       20.66      7.63 o 
   1   6  12       63.63       62.83      9.39 o 
   2   6  12       11.80       12.20      5.22 o 
   3   6  12       21.23       21.90      6.66 o 
   4   6  12      176.14      193.19     14.88 o 
   5   6  12       41.65       40.87     10.22 o 
   6   6  12       74.84       71.98     11.29 o 
   7   6  12       24.88       24.74      9.69 o 
   8   6  12        4.21        9.92      7.31 o 
   9   6  12       68.69       61.57     10.76 o 
  10   6  12        0.04       11.50      6.50 o 
  11   6  12       36.57       31.93      8.48 o 
  12   6  12       28.48       34.68      8.40 o 
  13   6  12        5.61        2.36      9.72 o 
  14   6  12       45.23       51.65      9.78 o 
   1   7  12      133.58      125.98     12.13 o 
   2   7  12       67.01       69.09      9.65 o 
   3   7  12       46.87       37.72      8.24 o 
   4   7  12      137.96      137.04     12.47 o 
   5   7  12      655.37      694.93     28.29 o 
   6   7  12       46.28       59.05      9.55 o 
   7   7  12       49.05       49.97      9.75 o 
   8   7  12       56.39       55.38     10.16 o 
   9   7  12      135.04      126.69     12.02 o 
  10   7  12       36.11       39.68      8.80 o 
  11   7  12       15.69       10.06      9.41 o 
  12   7  12       31.91       48.65     10.90 o 
  13   7  12        2.83        0.74     10.98 o 
   0   8  12      204.73      234.60     32.16 o 
   1   8  12        2.03        6.87      7.51 o 
   2   8  12      117.67      135.17     13.67 o 
   3   8  12       47.98       41.87      7.58 o 
   4   8  12       84.37       72.83      9.84 o 
   5   8  12       42.28       61.91     11.20 o 
   6   8  12      146.38      126.18     11.45 o 
   7   8  12        2.01       22.44      6.82 o 
   8   8  12       48.41       45.68      9.86 o 
   9   8  12        0.77       16.96      7.13 o 
  10   8  12        0.86       -1.68      9.19 o 
  11   8  12        7.57       14.03      6.67 o 
  12   8  12       16.68       23.20      7.41 o 
   1   9  12        0.67        7.78      7.42 o 
   2   9  12       16.43        9.96      9.58 o 
   3   9  12       11.86        7.13      8.62 o 
   4   9  12       67.03       65.14     11.29 o 
   5   9  12       55.41       46.44      9.07 o 
   6   9  12       35.36       28.20      8.53 o 
   7   9  12        0.61       21.77      7.31 o 
   8   9  12        5.40       14.82     10.24 o 
   9   9  12       20.63       25.84     10.40 o 
  10   9  12        2.31       -6.91      6.91 o 
   0  10  12       20.74       10.13      9.91 o 
   1  10  12       19.78       10.75      9.43 o 
   2  10  12        1.36        4.60      7.01 o 
   3  10  12        0.51        8.96      8.71 o 
   4  10  12        9.26       18.48      7.09 o 
   5  10  12        0.05       21.71      8.17 o 
   6  10  12       57.80       21.00     17.35 o 
   7  10  12       15.42        3.75      9.65 o 
   1   1  13      302.57      329.67     17.94 o 
   2   1  13        8.71       16.77      4.12 o 
   3   1  13      268.60      292.60     12.95 o 
   4   1  13      229.00      258.30     10.87 o 
   5   1  13      258.87      278.48     11.29 o 
   6   1  13       29.89       29.73      5.47 o 
   7   1  13      281.87      274.58     11.99 o 
   8   1  13       84.37       70.67      6.70 o 
   9   1  13      137.27      161.85     14.85 o 
  10   1  13      226.74      219.83     18.35 o 
  11   1  13       49.62       52.70      9.25 o 
  12   1  13       28.84       52.65      9.18 o 
  13   1  13      238.49      248.25     15.30 o 
  14   1  13        4.03       18.17      8.16 o 
  15   1  13       18.58       24.15      7.60 o 
  16   1  13        3.55       13.31      6.80 o 
  17   1  13        0.12       19.54      9.38 o 
   0   2  13     1280.87     1274.66     36.31 o 
   1   2  13     7472.44     8252.54     91.01 o 
   2   2  13      344.95      370.04     15.59 o 
   3   2  13      748.85      695.89     14.69 o 
   4   2  13        0.79       18.71      4.35 o 
   5   2  13        1.77       -0.17      3.47 o 
   6   2  13      122.99      117.13      9.73 o 
   7   2  13      315.60      301.94     15.75 o 
   8   2  13      110.90      147.56     15.27 o 
   9   2  13      584.38      540.22     22.98 o 
  10   2  13       93.61      100.42     10.80 o 
  11   2  13      144.81      167.52     15.96 o 
  12   2  13      489.38      513.19     28.20 o 
  13   2  13      343.32      363.66     25.05 o 
  14   2  13       24.63       39.29     10.32 o 
  15   2  13        0.62       19.31      7.21 o 
  16   2  13        0.99       -1.58     11.17 o 
  17   2  13       19.57       43.88     12.42 o 
   1   3  13      173.72      199.90     13.19 o 
   2   3  13      161.10      172.23     10.82 o 
   3   3  13        2.31        3.47      5.01 o 
   4   3  13       38.79       45.93      6.34 o 
   5   3  13        5.82        4.86      5.21 o 
   6   3  13       31.08       59.79      8.16 o 
   7   3  13      424.67      438.00     19.00 o 
   8   3  13        7.77        3.32      7.05 o 
   9   3  13      184.94      161.18     15.09 o 
  10   3  13      362.68      280.00     20.33 o 
  11   3  13        5.94       16.99      6.12 o 
  12   3  13      148.22      164.49     12.59 o 
  13   3  13      182.83      203.90     15.78 o 
  14   3  13        0.66        9.81     12.73 o 
  15   3  13       34.21       27.13      9.15 o 
  16   3  13        0.00       20.71     11.35 o 
   0   4  13       23.97       45.04      8.83 o 
   1   4  13      294.97      347.17     15.14 o 
   2   4  13       14.55       21.44      5.23 o 
   3   4  13      572.34      598.69     16.58 o 
   4   4  13       55.62       71.19      8.13 o 
   5   4  13        1.13        2.21      5.35 o 
   6   4  13      557.41      589.18     23.84 o 
   7   4  13        0.66        2.09     10.77 o 
   8   4  13      121.60      123.44     12.21 o 
   9   4  13        2.99        1.85      8.81 o 
  10   4  13      138.27      130.92     13.54 o 
  11   4  13      106.64      114.65     13.68 o 
  12   4  13       64.99       67.45     13.69 o 
  13   4  13       84.91      107.08     12.99 o 
  14   4  13        4.63        1.16      9.43 o 
  15   4  13        0.42        7.17      5.67 o 
  16   4  13      160.96      134.39     46.76 o 
   1   5  13       42.28       30.89      6.03 o 
   2   5  13      257.71      250.39     15.69 o 
   3   5  13       50.53       52.44      7.46 o 
   4   5  13      115.28      111.66     11.64 o 
   5   5  13       98.88       97.45     11.00 o 
   6   5  13        4.81       24.26      9.98 o 
   7   5  13      234.61      241.76     16.88 o 
   8   5  13        3.27       19.94      7.51 o 
   9   5  13       61.25       61.34     10.46 o 
  10   5  13       11.66       29.02      7.47 o 
  11   5  13        1.94       15.49      8.75 o 
  12   5  13       50.15       65.49     12.05 o 
  13   5  13       38.19       34.31      8.76 o 
  14   5  13        7.77        9.04      7.71 o 
  15   5  13       20.04       10.41     12.24 o 
   0   6  13      349.35      347.54     23.52 o 
   1   6  13      119.72      132.98     11.78 o 
   2   6  13      118.51      105.50     12.02 o 
   3   6  13      340.58      358.04     18.49 o 
   4   6  13      221.74      212.43     15.43 o 
   5   6  13       62.59       67.94     11.01 o 
   6   6  13      853.30      872.63     38.73 o 
   7   6  13      125.73      115.07     13.17 o 
   8   6  13       19.33       27.45      7.33 o 
   9   6  13       19.34       22.57      6.72 o 
  10   6  13        0.06        9.21      6.18 o 
  11   6  13        3.60        0.29      7.93 o 
  12   6  13       50.84       21.54      8.20 o 
  13   6  13        2.02       -0.14      8.93 o 
  14   6  13       26.60       51.43      9.84 o 
   1   7  13        7.58        7.52      6.51 o 
   2   7  13       58.71       57.40      9.06 o 
   3   7  13       92.97       90.33     10.30 o 
   4   7  13      160.41      161.18     14.11 o 
   5   7  13      247.03      281.67     14.29 o 
   6   7  13        0.61       14.04      7.30 o 
   7   7  13       26.36       33.72     10.98 o 
   8   7  13       37.32       39.84      9.44 o 
   9   7  13       31.98       35.78      7.79 o 
  10   7  13        3.82        6.13      8.08 o 
  11   7  13        0.57       17.76      5.84 o 
  12   7  13        0.39        9.70     10.13 o 
  13   7  13       58.34       38.14     10.77 o 
   0   8  13       17.33       18.51      8.43 o 
   1   8  13       25.41       43.31      8.72 o 
   2   8  13        0.87        6.62     10.35 o 
   3   8  13       71.01       67.80     10.79 o 
   4   8  13       43.85       16.57      7.07 o 
   5   8  13       45.64       39.96     12.56 o 
   6   8  13      354.19      310.94     19.44 o 
   7   8  13        8.70       13.20      8.31 o 
   8   8  13       17.09       21.47      9.13 o 
   9   8  13        0.03       32.48      8.60 o 
  10   8  13        2.29        6.43      8.89 o 
  11   8  13       22.85       27.80      7.77 o 
   1   9  13        0.00        5.49      7.08 o 
   2   9  13        1.68        8.92      9.27 o 
   3   9  13       65.31       71.77     11.35 o 
   4   9  13       74.85       83.60     11.38 o 
   5   9  13        2.70       17.45      7.42 o 
   6   9  13        3.61        1.44      7.68 o 
   7   9  13        4.94        3.27     13.15 o 
   8   9  13        5.98       28.75      8.07 o 
   9   9  13        0.70        7.55      8.85 o 
   0  10  13       37.25       43.55     19.26 o 
   1  10  13        5.89       17.46      6.97 o 
   2  10  13        2.08       14.75      7.28 o 
   3  10  13       24.41       15.32      8.65 o 
   4  10  13        9.86        8.98      7.06 o 
   5  10  13        0.39       21.21      9.37 o 
   6  10  13        9.48        5.30     10.47 o 
   0   0  14      550.77      533.71     31.20 o 
   1   0  14     7152.91     8459.26     97.85 o 
   2   0  14       11.15       16.85      8.41 o 
   3   0  14      147.63      177.69     17.90 o 
   4   0  14       15.90       25.86      6.09 o 
   5   0  14       44.10       45.17      8.45 o 
   6   0  14       11.54       19.98      7.93 o 
   7   0  14       86.16       95.45     14.64 o 
   8   0  14     1011.60     1024.33     35.00 o 
   9   0  14      355.84      329.59     25.05 o 
  10   0  14     4138.73     4234.65    172.37 o 
  11   0  14      781.91      747.65     46.53 o 
  12   0  14      155.83       65.70     42.19 o 
  13   0  14       34.03       41.62     13.32 o 
  14   0  14       43.97       52.78     15.19 o 
  15   0  14        0.09       22.55      9.40 o 
  16   0  14       24.60       34.45     14.43 o 
  17   0  14       22.43       29.79     14.03 o 
   1   1  14     1512.33     1661.26     25.44 o 
   2   1  14       20.07        1.53      5.66 o 
   3   1  14     1138.79     1378.99     28.31 o 
   4   1  14       46.06       57.84      6.79 o 
   5   1  14       23.69       17.77      3.75 o 
   6   1  14       40.09       54.10      6.46 o 
   7   1  14      149.80      136.84     10.53 o 
   8   1  14       62.99       60.44      7.41 o 
   9   1  14      454.39      440.51     25.14 o 
  10   1  14     2111.64     2364.13     57.12 o 
  11   1  14     1454.63     1414.86     60.42 o 
  12   1  14      107.81      113.30     14.28 o 
  13   1  14       51.97       51.62     10.22 o 
  14   1  14       16.34       26.48      8.46 o 
  15   1  14       13.46       22.07      8.51 o 
  16   1  14        9.63        7.03      6.51 o 
  17   1  14        0.13       28.07      9.94 o 
   0   2  14      518.05      632.31     34.76 o 
   1   2  14     1308.20     1421.01     31.92 o 
   2   2  14      277.83      286.01     12.12 o 
   3   2  14      234.96      229.40     11.76 o 
   4   2  14       30.74       24.03      4.51 o 
   5   2  14        3.33       14.31      3.43 o 
   6   2  14      366.50      358.01     15.07 o 
   7   2  14       34.84       26.07      5.53 o 
   8   2  14       66.85       64.72      8.16 o 
   9   2  14      179.81      176.34     14.95 o 
  10   2  14      261.60      262.14     18.94 o 
  11   2  14       13.64       20.79      8.24 o 
  12   2  14        1.51       27.89      7.99 o 
  13   2  14        9.52       12.21      9.74 o 
  14   2  14       12.24       16.86     14.71 o 
  15   2  14        6.86       19.20      8.42 o 
  16   2  14        3.31       10.33      7.09 o 
   1   3  14       54.34       34.03      6.35 o 
   2   3  14      172.22      173.09     11.82 o 
   3   3  14      280.78      302.12     13.48 o 
   4   3  14        2.38        6.32      3.56 o 
   5   3  14       11.39       18.36      4.41 o 
   6   3  14      173.04      134.96     12.72 o 
   7   3  14      203.46      196.26     15.19 o 
   8   3  14       59.58       53.96      9.34 o 
   9   3  14       79.03       77.46     10.66 o 
  10   3  14      194.49      201.57     16.41 o 
  11   3  14       81.63       75.79     12.75 o 
  12   3  14      133.42      143.39     14.54 o 
  13   3  14      157.31      162.34     12.59 o 
  14   3  14        0.47        5.45      8.10 o 
  15   3  14        4.74       14.13      8.15 o 
  16   3  14       10.61       24.20     15.51 o 
   0   4  14      808.58      751.02     21.63 o 
   1   4  14      101.10       83.38      9.01 o 
   2   4  14       30.95       36.51      6.43 o 
   3   4  14      202.53      232.96     15.94 o 
   4   4  14      184.21      197.28     12.95 o 
   5   4  14        0.07       11.06      8.53 o 
   6   4  14      472.43      528.35     23.52 o 
   7   4  14      418.25      379.74     20.70 o 
   8   4  14        8.38       16.42      6.77 o 
   9   4  14       67.17       64.88     10.91 o 
  10   4  14       49.14       76.67     11.78 o 
  11   4  14       25.77       22.93     10.07 o 
  12   4  14       14.99       20.26      7.68 o 
  13   4  14       15.07        8.27     11.42 o 
  14   4  14       76.93       61.34      9.79 o 
  15   4  14       13.25       20.15      8.74 o 
  16   4  14        4.78       20.07      8.63 o 
   1   5  14      309.64      293.46     17.51 o 
   2   5  14        4.60       19.36      6.39 o 
   3   5  14        2.20        8.81      5.14 o 
   4   5  14      246.14      213.82     15.34 o 
   5   5  14      155.04      173.53     13.59 o 
   6   5  14       30.90       27.10      6.09 o 
   7   5  14      236.68      231.93     17.19 o 
   8   5  14       11.53       12.74      5.36 o 
   9   5  14      124.66      121.94     16.22 o 
  10   5  14        2.74       15.14      6.01 o 
  11   5  14        0.03       13.57      9.65 o 
  12   5  14       23.05       21.26      6.89 o 
  13   5  14       13.51        6.37      9.74 o 
  14   5  14        0.27        6.53      8.42 o 
  15   5  14        2.63        6.16      9.70 o 
   0   6  14      206.05      224.66     20.36 o 
   1   6  14       92.45       96.58      9.62 o 
   2   6  14       44.75       54.77      8.16 o 
   3   6  14      543.10      513.28     24.18 o 
   4   6  14        5.80       13.60      7.10 o 
   5   6  14       24.79       12.82      6.28 o 
   6   6  14       22.04       31.36      7.87 o 
   7   6  14       63.11       62.14     10.78 o 
   8   6  14       45.24       58.99     10.56 o 
   9   6  14       32.95       47.16     11.04 o 
  10   6  14       60.41       83.19     11.02 o 
  11   6  14        2.32       17.34      7.46 o 
  12   6  14        3.20       16.06      7.48 o 
  13   6  14        2.02       20.13      7.78 o 
  14   6  14        0.26        0.03      8.73 o 
   1   7  14        7.02        8.55      4.93 o 
   2   7  14      155.68      158.48     15.63 o 
   3   7  14       40.54       27.27      8.48 o 
   4   7  14      440.97      422.31     20.02 o 
   5   7  14       87.60       91.89     12.63 o 
   6   7  14       89.68       79.58     10.73 o 
   7   7  14       84.36       58.47     15.04 o 
   8   7  14        3.41       25.79      5.21 o 
   9   7  14        5.87       43.33     12.25 o 
  10   7  14       13.78       11.97      8.01 o 
  11   7  14        1.24        9.99      7.54 o 
  12   7  14       18.51       14.30      8.29 o 
  13   7  14        1.16       -6.55      6.55 o 
   0   8  14        2.54        2.80     10.40 o 
   1   8  14        9.72       10.10      6.81 o 
   2   8  14        1.87        8.51     10.92 o 
   3   8  14       66.15       58.42     11.01 o 
   4   8  14       29.33       19.00      9.55 o 
   5   8  14        0.49       29.86      7.15 o 
   6   8  14        0.02        2.42      9.04 o 
   7   8  14        7.06       -4.16     11.00 o 
   8   8  14        2.32       39.34      9.12 o 
   9   8  14        0.76       10.41      8.14 o 
  10   8  14        4.38        9.47     11.32 o 
  11   8  14        0.37        6.40     10.12 o 
   1   9  14       26.98       18.77      7.29 o 
   2   9  14       54.27       61.58     11.01 o 
   3   9  14       87.65       78.28     11.28 o 
   4   9  14        8.52        2.61      5.87 o 
   5   9  14        1.27       12.18      8.32 o 
   6   9  14       49.72       35.01     13.09 o 
   7   9  14       36.56       31.21     11.44 o 
   8   9  14        2.86       13.95      7.23 o 
   9   9  14       25.67       23.40      8.17 o 
   0  10  14        2.20       24.54     12.30 o 
   1  10  14        0.12        6.62      7.14 o 
   2  10  14        2.87       12.89      6.97 o 
   3  10  14       53.67       73.75     10.08 o 
   4  10  14        4.22       17.17      7.51 o 
   5  10  14        8.09       24.56      9.12 o 
   6  10  14       45.38       55.39     12.89 o 
   1   1  15       31.33       27.07      5.21 o 
   2   1  15      275.01      270.28     13.33 o 
   3   1  15      151.46      149.78     10.88 o 
   4   1  15        0.10       -2.26      4.02 o 
   5   1  15        3.74       18.09      3.73 o 
   6   1  15        2.31        7.03      5.41 o 
   7   1  15       45.89       47.49      6.59 o 
   8   1  15      185.09      164.51     15.71 o 
   9   1  15       41.01       46.71      8.45 o 
  10   1  15      137.37      127.69     14.58 o 
  11   1  15      168.39      165.35     15.11 o 
  12   1  15        6.59       22.79      8.80 o 
  13   1  15        9.65       18.67     10.93 o 
  14   1  15       14.81       16.48      7.85 o 
  15   1  15       11.08       28.00      8.95 o 
  16   1  15        4.12        2.71      6.31 o 
   0   2  15     2478.50     2625.99     42.47 o 
   1   2  15     1198.62     1313.41     27.18 o 
   2   2  15      903.80      911.93     20.42 o 
   3   2  15        0.12       -3.13      4.34 o 
   4   2  15     1197.14     1345.82     23.20 o 
   5   2  15      176.92      159.62     11.76 o 
   6   2  15      136.35      172.31     12.79 o 
   7   2  15      231.51      227.03     15.00 o 
   8   2  15      882.73      847.85     25.62 o 
   9   2  15      705.19      713.84     23.98 o 
  10   2  15        9.44        0.19      5.54 o 
  11   2  15       94.43      105.02     14.68 o 
  12   2  15      147.33      177.01     23.38 o 
  13   2  15      193.45      178.22     13.29 o 
  14   2  15      112.53      104.51     13.49 o 
  15   2  15        8.17       18.34     11.04 o 
  16   2  15        0.29       10.30      9.97 o 
   1   3  15      150.01      164.70     11.43 o 
   2   3  15      104.91      107.48      9.37 o 
   3   3  15      106.20      102.26      9.24 o 
   4   3  15       41.10       48.50      7.39 o 
   5   3  15        1.94        1.59      5.54 o 
   6   3  15      119.35       99.81     10.45 o 
   7   3  15     1397.98     1404.30     33.96 o 
   8   3  15        2.65       19.22      8.48 o 
   9   3  15       40.12       29.94      8.45 o 
  10   3  15       27.57       25.06      6.90 o 
  11   3  15      223.04      222.58     14.77 o 
  12   3  15        3.42        4.14      6.89 o 
  13   3  15        1.39       18.01      7.22 o 
  14   3  15      127.75      118.41     16.09 o 
  15   3  15        0.00       18.20      7.09 o 
  16   3  15        4.75       17.49      6.24 o 
   0   4  15      315.18      370.45     23.80 o 
   1   4  15      168.80      227.59     13.53 o 
   2   4  15       33.72       39.68      7.01 o 
   3   4  15      165.22      163.30     14.32 o 
   4   4  15      338.60      316.15     19.31 o 
   5   4  15      696.08      744.21     26.73 o 
   6   4  15       67.45       63.40      9.92 o 
   7   4  15      330.36      335.96     22.02 o 
   8   4  15      221.33      219.76     16.34 o 
   9   4  15       29.35       25.18      7.11 o 
  10   4  15        0.24        5.22      5.06 o 
  11   4  15        1.75        8.14     10.64 o 
  12   4  15        0.18        3.67     11.07 o 
  13   4  15       48.98       42.39      9.28 o 
  14   4  15        0.43       14.14      9.02 o 
  15   4  15       15.38       10.66      8.03 o 
   1   5  15      112.50      110.50     11.93 o 
   2   5  15        9.31        0.05      5.54 o 
   3   5  15      419.87      399.11     20.70 o 
   4   5  15      232.48      256.10     16.00 o 
   5   5  15        5.43       14.45      6.97 o 
   6   5  15      150.49      162.42     14.64 o 
   7   5  15      624.42      595.50     30.38 o 
   8   5  15       23.95       32.97      7.79 o 
   9   5  15       39.84       43.93      9.33 o 
  10   5  15       11.91       27.99      7.66 o 
  11   5  15        3.82       14.96      7.32 o 
  12   5  15        2.50        9.65      9.17 o 
  13   5  15        8.12       17.50      6.97 o 
  14   5  15      171.47      156.98     16.71 o 
   0   6  15       46.58       40.14      9.65 o 
   1   6  15      211.15      227.00     15.21 o 
   2   6  15        3.77        8.44      7.31 o 
   3   6  15      101.83      122.44     12.04 o 
   4   6  15       59.84       63.53      9.46 o 
   5   6  15      216.41      228.43     16.92 o 
   6   6  15       54.60       49.31      8.62 o 
   7   6  15        2.38       17.30      7.74 o 
   8   6  15        0.06        5.17      7.33 o 
   9   6  15      108.88       86.30     14.56 o 
  10   6  15        2.95       12.56     10.85 o 
  11   6  15        3.97       21.33      6.99 o 
  12   6  15        0.80       10.48      6.79 o 
  13   6  15        7.00        8.80      6.68 o 
  14   6  15       26.93       15.50     11.88 o 
   1   7  15       17.68       30.13      8.87 o 
   2   7  15      223.01      240.86     12.22 o 
   3   7  15       50.62       51.43      8.89 o 
   4   7  15       87.79      110.41     13.92 o 
   5   7  15      147.47      151.29     12.66 o 
   6   7  15        3.18        7.82      9.04 o 
   7   7  15       10.94       24.13      7.43 o 
   8   7  15       45.37       32.03      7.99 o 
   9   7  15        3.11       22.42      8.22 o 
  10   7  15        6.90        0.36      7.30 o 
  11   7  15       11.95       10.61      6.32 o 
  12   7  15        1.08       25.65      8.78 o 
   0   8  15       79.86       51.18     18.49 o 
   1   8  15       85.86       77.13     11.95 o 
   2   8  15        0.62        7.68      6.72 o 
   3   8  15       51.57       52.70     10.45 o 
   4   8  15        2.46       29.06      8.32 o 
   5   8  15       21.84       28.83      7.39 o 
   6   8  15        2.82       21.87      9.75 o 
   7   8  15        0.26       -2.37      9.55 o 
   8   8  15        9.16       19.44      9.44 o 
   9   8  15        0.28        3.86     10.81 o 
  10   8  15        0.12       13.20      7.61 o 
  11   8  15        4.58       15.78      9.53 o 
   1   9  15       38.80       66.04      9.89 o 
   2   9  15       23.20       31.25      8.45 o 
   3   9  15        8.38       21.83      8.58 o 
   4   9  15        1.77       16.02      6.50 o 
   5   9  15        9.90       10.74      8.61 o 
   6   9  15       29.74       29.70     10.72 o 
   7   9  15       22.33       30.89      9.59 o 
   8   9  15       21.66       17.37     10.16 o 
   0  10  15       60.03       67.58     12.51 o 
   1  10  15       39.07       51.20      8.55 o 
   2  10  15        4.41       -1.00      8.54 o 
   3  10  15       23.21       24.89      7.27 o 
   4  10  15        0.27       13.63     10.81 o 
   5  10  15        5.96        5.28      9.78 o 
   0   0  16     1930.48     1983.32     47.55 o 
   1   0  16     3159.64     3582.30     62.32 o 
   2   0  16      155.78      206.32     20.93 o 
   3   0  16      550.18      567.03     26.94 o 
   4   0  16      198.86      200.56     16.31 o 
   5   0  16       63.63       42.40     10.81 o 
   6   0  16      269.72      284.21     21.08 o 
   7   0  16      670.63      724.82     28.53 o 
   8   0  16     1314.65     1422.76     51.16 o 
   9   0  16       14.89       40.24     11.18 o 
  10   0  16      835.45      722.33     49.97 o 
  11   0  16     1179.35     1298.84     69.88 o 
  12   0  16        1.49       -2.10     12.53 o 
  13   0  16       23.43       18.80     11.48 o 
  14   0  16        1.61       38.02     12.22 o 
  15   0  16       48.12       45.44     14.06 o 
  16   0  16       15.07       18.17     15.24 o 
   1   1  16       22.97       54.40      7.51 o 
   2   1  16      182.71      176.58     11.50 o 
   3   1  16      118.34      111.10     10.26 o 
   4   1  16      717.96      806.04     16.91 o 
   5   1  16      156.90      139.60     12.00 o 
   6   1  16      121.96      111.38     10.00 o 
   7   1  16      382.24      405.16     22.27 o 
   8   1  16       35.59       25.03      8.69 o 
   9   1  16     2463.24     2493.69     56.02 o 
  10   1  16        0.04       -7.54      9.47 o 
  11   1  16        1.35        4.90      7.16 o 
  12   1  16       70.24       64.09     11.95 o 
  13   1  16        0.65       12.09      7.07 o 
  14   1  16        2.69       43.71     10.62 o 
  15   1  16       22.52       11.06      6.05 o 
  16   1  16       12.95       33.92      9.57 o 
   0   2  16       75.41       80.69     13.24 o 
   1   2  16        4.43       12.17      3.91 o 
   2   2  16      517.49      530.61     21.07 o 
   3   2  16        4.48        8.87      4.08 o 
   4   2  16       41.19       36.38      6.66 o 
   5   2  16      284.82      295.49     12.88 o 
   6   2  16        3.84        2.42      5.58 o 
   7   2  16      177.24      177.33     13.94 o 
   8   2  16      603.55      653.40     24.71 o 
   9   2  16       84.96       85.71     10.13 o 
  10   2  16        0.10       -0.77      6.15 o 
  11   2  16      262.60      267.42     16.57 o 
  12   2  16       12.88       19.50      7.37 o 
  13   2  16      114.40      140.08     11.76 o 
  14   2  16       12.55        4.93      7.09 o 
  15   2  16       19.85       14.41     11.54 o 
  16   2  16        1.01        9.01      9.44 o 
   1   3  16      992.92     1002.65     19.08 o 
   2   3  16      596.37      575.55     14.28 o 
   3   3  16       29.55       49.53      7.54 o 
   4   3  16       47.47       37.51      5.95 o 
   5   3  16       30.94       32.15      5.31 o 
   6   3  16       50.82       37.13      6.23 o 
   7   3  16      388.12      370.12     21.71 o 
   8   3  16      662.43      710.17     23.50 o 
   9   3  16       33.22       27.29      7.84 o 
  10   3  16        9.31       24.35      7.93 o 
  11   3  16        0.03       14.05     10.27 o 
  12   3  16       60.51       66.93     12.83 o 
  13   3  16        0.09        8.73      5.76 o 
  14   3  16       62.49       81.74     13.65 o 
  15   3  16        0.83       12.50      9.13 o 
  16   3  16        5.78       13.26      8.55 o 
   0   4  16        1.89       -5.33      5.33 o 
   1   4  16      470.01      443.80     16.66 o 
   2   4  16      170.88      165.94     13.77 o 
   3   4  16      380.91      453.73     18.23 o 
   4   4  16        3.35        3.90      5.23 o 
   5   4  16       32.48       48.16      8.81 o 
   6   4  16      189.36      189.62     15.86 o 
   7   4  16      590.44      610.44     24.13 o 
   8   4  16        0.01        8.21      9.06 o 
   9   4  16      103.33       96.64     15.75 o 
  10   4  16       33.80       30.12      8.44 o 
  11   4  16       24.31       11.71     10.01 o 
  12   4  16        2.29        8.21      6.58 o 
  13   4  16       24.47       18.80      9.31 o 
  14   4  16        2.55       23.19      6.99 o 
  15   4  16       55.59       51.46     13.93 o 
   1   5  16      339.98      332.23     16.64 o 
   2   5  16        2.36       10.11      3.75 o 
   3   5  16      935.74     1004.33     29.41 o 
   4   5  16       14.17       14.65      8.41 o 
   5   5  16      230.92      221.22     15.68 o 
   6   5  16        3.99       13.89      5.97 o 
   7   5  16      368.57      342.69     24.40 o 
   8   5  16        0.27       12.46      7.75 o 
   9   5  16        0.04        2.87      9.49 o 
  10   5  16        1.77       16.23      6.34 o 
  11   5  16        1.00       23.82      8.04 o 
  12   5  16        3.57       24.55      8.49 o 
  13   5  16        0.11        1.63      8.27 o 
  14   5  16       22.71       30.82      9.09 o 
   0   6  16       64.01       75.93     14.04 o 
   1   6  16       36.28       37.81      7.81 o 
   2   6  16      223.80      247.32     15.86 o 
   3   6  16      610.69      637.23     29.31 o 
   4   6  16       40.20       52.43      9.60 o 
   5   6  16        8.21       28.06      8.23 o 
   6   6  16       20.95       15.82      7.60 o 
   7   6  16        2.48        1.91      9.01 o 
   8   6  16        0.04       10.61     10.02 o 
   9   6  16       11.21       13.78      8.40 o 
  10   6  16       57.55       68.26     12.16 o 
  11   6  16        8.29        4.88      7.99 o 
  12   6  16       41.65       50.60     10.91 o 
  13   6  16        5.99       23.48      6.27 o 
   1   7  16       16.70       18.52      8.60 o 
   2   7  16       10.18       15.23      7.88 o 
   3   7  16       50.62       41.82      8.78 o 
   4   7  16       93.09       83.20     12.55 o 
   5   7  16      243.39      248.54     12.76 o 
   6   7  16      319.16      260.06     17.59 o 
   7   7  16        2.36       10.94      8.02 o 
   8   7  16       19.78       30.43      8.40 o 
   9   7  16       14.98       17.50      7.13 o 
  10   7  16        0.71       14.21      9.08 o 
  11   7  16        8.27       18.41     10.02 o 
  12   7  16        8.61        3.59     11.89 o 
   0   8  16        0.02        8.86     13.63 o 
   1   8  16        0.01        6.27      7.47 o 
   2   8  16       41.51       33.18      8.99 o 
   3   8  16      212.83      205.63     12.98 o 
   4   8  16        2.51        9.60     11.71 o 
   5   8  16       92.24      107.53     12.91 o 
   6   8  16        0.33        5.21      6.45 o 
   7   8  16        2.62        5.88      8.37 o 
   8   8  16        7.81        6.63      7.37 o 
   9   8  16        0.85       17.09      6.16 o 
  10   8  16        1.01       -7.21      9.41 o 
   1   9  16       81.69       82.58     11.04 o 
   2   9  16        3.24       18.70      9.44 o 
   3   9  16       39.51       47.46     10.42 o 
   4   9  16       16.29       29.42      8.67 o 
   5   9  16       50.39       51.89     13.15 o 
   6   9  16       20.88       17.09      8.13 o 
   7   9  16       19.32        8.64     12.29 o 
   8   9  16        2.02       27.99      9.34 o 
   0  10  16        3.13       13.09     10.91 o 
   1  10  16        5.55       24.94     10.15 o 
   2  10  16        0.21        9.02      9.37 o 
   3  10  16        0.16       13.25      7.19 o 
   4  10  16        1.83       13.62     11.48 o 
   1   1  17      457.51      494.96     23.14 o 
   2   1  17      181.64      216.95     11.28 o 
   3   1  17       34.37       30.83      5.78 o 
   4   1  17       89.73       68.07      9.22 o 
   5   1  17       24.70       33.15      7.04 o 
   6   1  17       63.50       57.49      7.52 o 
   7   1  17      245.76      252.58     16.03 o 
   8   1  17      144.64      162.35     13.05 o 
   9   1  17       98.57      102.53     13.43 o 
  10   1  17       76.67       73.11     10.93 o 
  11   1  17        7.34       10.19      8.14 o 
  12   1  17       78.42       60.45     12.55 o 
  13   1  17        0.12       23.89      6.97 o 
  14   1  17        5.05       15.62     10.05 o 
  15   1  17        0.24       14.15      7.18 o 
  16   1  17        1.83       20.14      8.52 o 
   0   2  17     2559.48     2520.89     62.99 o 
   1   2  17       53.04       50.93      7.50 o 
   2   2  17      234.83      259.79     12.94 o 
   3   2  17      555.46      652.99     17.72 o 
   4   2  17        5.43       31.40      6.82 o 
   5   2  17       96.14       71.64      8.48 o 
   6   2  17       70.77       72.92      8.58 o 
   7   2  17      109.60      119.63     13.58 o 
   8   2  17     1126.66     1236.55     32.13 o 
   9   2  17      461.19      458.01     21.27 o 
  10   2  17       85.98       88.62     16.81 o 
  11   2  17       17.84       14.64      7.23 o 
  12   2  17       88.61       93.49     15.20 o 
  13   2  17       36.60        4.67      8.08 o 
  14   2  17       19.23       26.27     10.25 o 
  15   2  17        0.87        7.28      7.67 o 
  16   2  17        6.38       17.84      7.40 o 
   1   3  17      144.73      161.54     12.85 o 
   2   3  17        3.11       17.75      6.81 o 
   3   3  17        1.11       -0.89      4.94 o 
   4   3  17      287.78      275.47     16.48 o 
   5   3  17       30.12       24.67      5.48 o 
   6   3  17       17.82       11.57      5.55 o 
   7   3  17      584.42      564.52     27.83 o 
   8   3  17       89.80       89.62     11.52 o 
   9   3  17       40.54       50.48     10.41 o 
  10   3  17       22.43       17.61     10.60 o 
  11   3  17       89.05       89.17     14.30 o 
  12   3  17       76.95       80.16     12.79 o 
  13   3  17       46.90       57.55     10.55 o 
  14   3  17        1.43       32.33     10.79 o 
  15   3  17       40.79       57.93     10.93 o 
   0   4  17      253.66      257.65     22.69 o 
   1   4  17      509.02      531.73     18.15 o 
   2   4  17        0.04       14.17      6.38 o 
   3   4  17       84.79       90.39     10.68 o 
   4   4  17      150.54      164.58     12.64 o 
   5   4  17      469.46      484.79     22.66 o 
   6   4  17      253.95      247.57     17.25 o 
   7   4  17       18.76        5.91      6.71 o 
   8   4  17        3.85       18.72      7.54 o 
   9   4  17      174.83      156.57     16.80 o 
  10   4  17       11.50       12.95      5.23 o 
  11   4  17       23.21       27.34      9.13 o 
  12   4  17        3.56        1.57     10.27 o 
  13   4  17        9.24       27.85      9.02 o 
  14   4  17        0.03       24.39      9.25 o 
  15   4  17        0.47        1.30     12.74 o 
   1   5  17      260.67      261.04     16.57 o 
   2   5  17      395.56      409.99     18.88 o 
   3   5  17       10.45       13.43      5.93 o 
   4   5  17      113.25      122.13     11.06 o 
   5   5  17      106.74       93.95     11.30 o 
   6   5  17      556.66      583.59     24.60 o 
   7   5  17       55.67       53.58      9.83 o 
   8   5  17       98.47       83.13     11.12 o 
   9   5  17       30.77       27.43      8.06 o 
  10   5  17        0.00        6.72      7.78 o 
  11   5  17       58.22       58.82      9.68 o 
  12   5  17        0.64       28.35     11.32 o 
  13   5  17       30.49       19.52     14.49 o 
  14   5  17       23.13       23.19      8.96 o 
   0   6  17       82.28       42.60     13.12 o 
   1   6  17       32.54       43.20      8.05 o 
   2   6  17       10.50        9.89      6.50 o 
   3   6  17      594.52      541.27     23.12 o 
   4   6  17       22.32       11.65      7.71 o 
   5   6  17      268.30      269.46     14.37 o 
   6   6  17       17.56       37.19      8.43 o 
   7   6  17       65.36       52.63     10.27 o 
   8   6  17       46.65       48.14      9.67 o 
   9   6  17        3.61       -0.70      6.27 o 
  10   6  17       22.57       22.93     12.07 o 
  11   6  17        1.08       -2.69      6.40 o 
  12   6  17       10.66        8.81      7.90 o 
  13   6  17        1.28       10.68      7.07 o 
   1   7  17       28.47       32.22      7.71 o 
   2   7  17       19.75       16.30      7.92 o 
   3   7  17       53.51       42.68      9.13 o 
   4   7  17      205.13      208.10     13.32 o 
   5   7  17       55.97       47.91      8.79 o 
   6   7  17       31.36       20.37      8.54 o 
   7   7  17        7.03        8.17      9.97 o 
   8   7  17        0.27       17.67      8.99 o 
   9   7  17       10.43       10.13      9.19 o 
  10   7  17        1.91       12.52      7.57 o 
  11   7  17        2.20        9.47     12.05 o 
   0   8  17      144.33      146.98     19.08 o 
   1   8  17       36.26       52.13      9.67 o 
   2   8  17        1.77       11.08      7.28 o 
   3   8  17      109.66       89.03     13.34 o 
   4   8  17       56.30       72.31     11.15 o 
   5   8  17       12.71       26.44      9.37 o 
   6   8  17       24.46       41.95      8.90 o 
   7   8  17       34.01       44.18      9.98 o 
   8   8  17       18.61       20.50      8.21 o 
   9   8  17        4.52       11.49      7.10 o 
  10   8  17        4.19        6.34      7.29 o 
   1   9  17       54.65       63.25     12.74 o 
   2   9  17       42.24       66.59     10.64 o 
   3   9  17       52.71       54.93      9.78 o 
   4   9  17        4.79       10.70     11.56 o 
   5   9  17       27.21       27.23      6.07 o 
   6   9  17       69.16       61.26      9.99 o 
   7   9  17       23.21       30.54      9.39 o 
   0  10  17       33.98       28.97     11.66 o 
   1  10  17        9.05       11.19     11.35 o 
   2  10  17        0.81       19.50      7.30 o 
   3  10  17        0.12       14.03      6.06 o 
   0   0  18     1960.00     2064.61     73.65 o 
   1   0  18     1020.32     1069.20     29.05 o 
   2   0  18      250.72      251.99     18.92 o 
   3   0  18      226.97      258.24     17.79 o 
   4   0  18        9.43       20.48     13.06 o 
   5   0  18      129.03      126.99     17.66 o 
   6   0  18     1241.73     1235.45     47.92 o 
   7   0  18      159.56      162.26     16.83 o 
   8   0  18      204.28      209.83     21.58 o 
   9   0  18       21.81       26.88      9.58 o 
  10   0  18       35.87       25.69     14.05 o 
  11   0  18      227.25      227.29     18.13 o 
  12   0  18       69.40       50.98     17.18 o 
  13   0  18       13.42       52.89     20.73 o 
  14   0  18        6.46       44.50     16.53 o 
  15   0  18        1.81      -14.02     14.02 o 
  16   0  18        1.31       26.02     12.25 o 
   1   1  18       30.55       34.23      6.14 o 
   2   1  18      477.65      542.04     21.07 o 
   3   1  18      639.76      689.90     16.73 o 
   4   1  18      526.34      560.34     18.81 o 
   5   1  18        2.87        3.83      4.63 o 
   6   1  18        2.81        7.54      4.85 o 
   7   1  18      288.72      318.64     16.39 o 
   8   1  18      451.00      411.75     18.99 o 
   9   1  18      313.10      309.85     23.35 o 
  10   1  18       40.12       41.27      8.01 o 
  11   1  18      188.39      208.99     14.01 o 
  12   1  18        2.45        4.78     10.24 o 
  13   1  18       11.79       14.36     16.58 o 
  14   1  18        3.30        9.94     10.50 o 
  15   1  18        0.00        7.03     12.08 o 
  16   1  18       40.03       32.27     11.28 o 
   0   2  18      758.31      806.78     31.34 o 
   1   2  18      901.18      931.32     19.04 o 
   2   2  18      232.65      247.14     12.71 o 
   3   2  18        0.22       -6.27      6.27 o 
   4   2  18       54.53       45.78      6.91 o 
   5   2  18       79.15       77.62      8.67 o 
   6   2  18        0.27        5.79      8.97 o 
   7   2  18     1095.22      730.20    203.64 o 
   8   2  18        0.60       11.30      7.38 o 
   9   2  18      177.86      171.24     15.45 o 
  10   2  18        0.09       -3.70      8.76 o 
  11   2  18       67.97       38.59     10.09 o 
  12   2  18       14.12       18.36     10.01 o 
  13   2  18        0.44       -6.76      6.76 o 
  14   2  18       16.27       37.09     10.77 o 
  15   2  18        1.13       10.71      6.21 o 
   1   3  18      110.30      101.11     10.57 o 
   2   3  18      667.36      675.81     21.13 o 
   3   3  18       14.16       19.33      5.92 o 
   4   3  18      661.99      671.24     19.94 o 
   5   3  18      105.25       86.65      9.96 o 
   6   3  18      974.24      991.91     28.01 o 
   7   3  18        0.14        4.30      9.04 o 
   8   3  18       48.53       36.59      9.82 o 
   9   3  18      125.63      120.73     14.25 o 
  10   3  18       38.94       39.46     10.20 o 
  11   3  18        2.12       18.93      6.22 o 
  12   3  18        0.38        7.86      9.78 o 
  13   3  18       30.78       43.28     10.95 o 
  14   3  18        2.21       13.62     11.95 o 
  15   3  18       30.27       35.53     10.38 o 
   0   4  18      326.90      301.93     23.70 o 
   1   4  18     1251.94     1264.27     31.37 o 
   2   4  18       68.76       73.56      9.16 o 
   3   4  18       15.68       19.17      6.05 o 
   4   4  18       43.71       41.66      7.83 o 
   5   4  18      255.49      202.48     14.76 o 
   6   4  18      214.22      215.70     15.52 o 
   7   4  18      350.36      352.77     21.55 o 
   8   4  18       76.88       70.65     11.80 o 
   9   4  18       79.06       70.06     12.13 o 
  10   4  18       89.98      116.00     15.89 o 
  11   4  18        3.91        9.05      7.29 o 
  12   4  18        8.15       22.41      7.62 o 
  13   4  18        4.20       11.92     10.90 o 
  14   4  18        4.96        1.99      8.53 o 
   1   5  18      211.56      215.67     15.30 o 
   2   5  18      379.19      393.27     19.33 o 
   3   5  18        8.15        0.86      5.41 o 
   4   5  18       40.87       46.02      8.01 o 
   5   5  18      661.69      648.42     27.89 o 
   6   5  18      144.15      145.40     14.23 o 
   7   5  18        2.41       28.44      7.11 o 
   8   5  18        0.50       12.05     10.25 o 
   9   5  18        2.61       14.73     10.37 o 
  10   5  18       24.86       11.49      8.43 o 
  11   5  18       30.15       45.08      9.59 o 
  12   5  18        7.40       19.38      8.77 o 
  13   5  18        9.05       17.43      7.63 o 
  14   5  18        5.81       21.13      6.61 o 
   0   6  18      167.52      173.87     20.13 o 
   1   6  18        8.80        1.09      5.30 o 
   2   6  18      696.33      723.91     28.00 o 
   3   6  18      452.70      465.01     23.08 o 
   4   6  18        9.39       19.19      6.50 o 
   5   6  18        1.05       10.09     10.51 o 
   6   6  18       15.89       25.33      7.64 o 
   7   6  18        8.77       11.96      7.80 o 
   8   6  18       25.13       27.62      8.25 o 
   9   6  18       62.48       66.89     15.21 o 
  10   6  18       43.34       45.78      9.91 o 
  11   6  18        1.53        9.19      6.87 o 
  12   6  18        6.12       -0.90      7.01 o 
   1   7  18      115.36      141.05     13.94 o 
   2   7  18       56.69       44.35     10.85 o 
   3   7  18        0.77       18.77     13.00 o 
   4   7  18      272.15      273.70     17.48 o 
   5   7  18      222.88      189.90     15.25 o 
   6   7  18        0.87        6.73      8.27 o 
   7   7  18        0.53       12.21      6.99 o 
   8   7  18        2.41       29.32      9.01 o 
   9   7  18        6.27       21.49      7.35 o 
  10   7  18       48.07       37.83      9.54 o 
  11   7  18        6.03       18.61      6.06 o 
   0   8  18       15.86       20.05      9.78 o 
   1   8  18        7.67        0.98      7.08 o 
   2   8  18       59.98       41.17     12.91 o 
   3   8  18      332.45      307.03     32.51 o 
   4   8  18      124.41      107.18     13.00 o 
   5   8  18       35.77       29.79     14.55 o 
   6   8  18        0.35        5.96      7.10 o 
   7   8  18       12.30        9.76     18.66 o 
   8   8  18        1.34        9.38      6.73 o 
   9   8  18        0.64       24.99      8.38 o 
   1   9  18       21.77       12.75      7.15 o 
   2   9  18       50.79       53.18     10.79 o 
   3   9  18        1.19       15.20      7.61 o 
   4   9  18       35.86       33.87     10.72 o 
   5   9  18        6.16       25.89     10.88 o 
   6   9  18       12.09       26.22      9.12 o 
   7   9  18       69.76       69.68     16.61 o 
   1   1  19      310.07      324.62     15.96 o 
   2   1  19      230.43      245.94     12.56 o 
   3   1  19       57.33       50.96      6.92 o 
   4   1  19      479.72      437.94     25.83 o 
   5   1  19      217.21      224.05     15.78 o 
   6   1  19        3.36        1.27      7.26 o 
   7   1  19       88.34       71.17      9.02 o 
   8   1  19        6.74        1.19      6.44 o 
   9   1  19      163.02      126.94     15.43 o 
  10   1  19        3.44       23.41      9.47 o 
  11   1  19       10.95       11.61      9.91 o 
  12   1  19        0.72       -3.05     12.48 o 
  13   1  19        8.67       43.09     12.01 o 
  14   1  19        9.89       15.55     11.19 o 
  15   1  19        8.64       -4.38      9.67 o 
   0   2  19      122.71      109.17     13.23 o 
   1   2  19       45.20       26.40      8.76 o 
   2   2  19      301.23      285.82     17.53 o 
   3   2  19      119.67      118.07     11.50 o 
   4   2  19      119.54      111.04     11.55 o 
   5   2  19        0.32        6.70      7.67 o 
   6   2  19      358.58      383.77     17.27 o 
   7   2  19       73.69       76.34      9.64 o 
   8   2  19      135.09       90.58     11.96 o 
   9   2  19        9.11       -1.20      7.59 o 
  10   2  19        5.95       17.19      6.26 o 
  11   2  19       12.21       12.56      6.80 o 
  12   2  19        5.44       22.91      7.84 o 
  13   2  19       91.36       88.40     13.34 o 
  14   2  19        0.72       -5.44      7.67 o 
  15   2  19       12.63       53.48      9.78 o 
   1   3  19       34.73       21.11      7.49 o 
   2   3  19       63.03       55.56      8.07 o 
   3   3  19       33.66       27.37      6.48 o 
   4   3  19       13.63       14.95      5.35 o 
   5   3  19      517.99      527.11     22.51 o 
   6   3  19      275.38      276.72     18.90 o 
   7   3  19      145.08      154.72     14.03 o 
   8   3  19       54.03       27.36      8.37 o 
   9   3  19      187.18      194.51     18.44 o 
  10   3  19       31.02       34.83      6.54 o 
  11   3  19       15.85       16.55      7.62 o 
  12   3  19      126.37      160.49     16.40 o 
  13   3  19        1.65       15.25      8.54 o 
  14   3  19        0.18       18.44      6.87 o 
  15   3  19        4.91        0.93     15.05 o 
   0   4  19     4493.99     4603.81    178.55 o 
   1   4  19      399.18      381.94     19.22 o 
   2   4  19      126.86      129.20     10.85 o 
   3   4  19        8.06       24.84      6.54 o 
   4   4  19       26.65       31.94      7.07 o 
   5   4  19      377.10      428.10     23.67 o 
   6   4  19        7.67        4.78      6.57 o 
   7   4  19        3.94       15.28      9.03 o 
   8   4  19        8.05       17.61      7.00 o 
   9   4  19        5.14       -4.51     12.49 o 
  10   4  19      160.94      137.60     11.45 o 
  11   4  19        1.09       10.33      7.57 o 
  12   4  19        1.70       12.77      6.57 o 
  13   4  19       73.89       57.06     12.57 o 
  14   4  19        5.37       40.51     11.32 o 
   1   5  19      234.58      238.11     15.41 o 
   2   5  19       15.10       22.41      5.91 o 
   3   5  19        4.21        4.56      7.80 o 
   4   5  19      403.24      422.64     19.76 o 
   5   5  19      470.19      494.40     22.82 o 
   6   5  19       61.87       56.97     10.32 o 
   7   5  19       84.64       61.10     10.99 o 
   8   5  19       31.38       31.12      8.04 o 
   9   5  19        1.06       12.65      8.39 o 
  10   5  19        8.71        2.70     10.58 o 
  11   5  19       16.55       26.61      8.57 o 
  12   5  19       47.42       44.85      9.87 o 
  13   5  19       23.84       27.91     10.58 o 
   0   6  19      153.02      155.29     23.03 o 
   1   6  19      326.07      293.16     15.58 o 
   2   6  19      119.35      134.05     14.47 o 
   3   6  19       81.32       86.14     12.27 o 
   4   6  19       19.65       31.92      7.65 o 
   5   6  19       23.15       23.19      8.69 o 
   6   6  19       28.19        8.20      6.98 o 
   7   6  19       17.27       23.21      6.88 o 
   8   6  19       10.20       16.77      8.55 o 
   9   6  19        3.15        5.65      8.12 o 
  10   6  19        0.91        6.60      9.03 o 
  11   6  19        0.51       19.12      7.38 o 
  12   6  19       23.30       37.54     10.19 o 
   1   7  19       60.41       50.42     10.92 o 
   2   7  19       34.61       19.00      7.64 o 
   3   7  19       76.95       79.40     13.37 o 
   4   7  19        7.69       20.45      7.21 o 
   5   7  19      373.16      386.63     24.44 o 
   6   7  19       15.85       19.31     10.89 o 
   7   7  19        0.83       16.35      9.61 o 
   8   7  19        0.02       -3.42      8.03 o 
   9   7  19        3.09       19.31      6.54 o 
  10   7  19        2.91       27.01      8.50 o 
  11   7  19       20.08       17.27     12.50 o 
   0   8  19       36.66       48.22     13.72 o 
   1   8  19       49.43       62.16     11.32 o 
   2   8  19       47.62       56.74     10.23 o 
   3   8  19       15.69       19.64      9.32 o 
   4   8  19       74.19       82.48     12.35 o 
   5   8  19       96.61       98.13     13.54 o 
   6   8  19        0.67        9.09     12.19 o 
   7   8  19        2.90        0.12      8.63 o 
   8   8  19        2.75        4.83     11.29 o 
   9   8  19        2.32        3.21      9.66 o 
   1   9  19       40.61       32.15     10.94 o 
   2   9  19       39.03       29.16      8.33 o 
   3   9  19       11.55        5.94      6.94 o 
   4   9  19       23.05       38.85      8.36 o 
   5   9  19       91.92       55.29     14.28 o 
   6   9  19       11.02       13.16      9.16 o 
   0   0  20     4614.19     5136.16    164.30 o 
   1   0  20      161.98      181.59     22.41 o 
   2   0  20     2105.35     1983.65    121.42 o 
   3   0  20      127.12      130.34     19.29 o 
   4   0  20      313.14      295.15     29.41 o 
   5   0  20       11.80       21.35     10.85 o 
   6   0  20      120.59      143.18     18.71 o 
   7   0  20        9.42       20.10     10.05 o 
   8   0  20       28.24       12.52      9.18 o 
   9   0  20       29.51       27.59     10.02 o 
  10   0  20      142.63      171.26     20.98 o 
  11   0  20      187.39      179.51     21.23 o 
  12   0  20      266.05      326.12     37.70 o 
  13   0  20       16.47       14.98     11.43 o 
  14   0  20       55.34       79.48     22.51 o 
  15   0  20       19.30       11.70     15.51 o 
   1   1  20      480.77      483.00     17.71 o 
   2   1  20      462.76      446.95     20.10 o 
   3   1  20      136.27      140.76     13.31 o 
   4   1  20     1092.32     1158.46     29.58 o 
   5   1  20      211.46      216.18     15.76 o 
   6   1  20      152.57      139.61     11.94 o 
   7   1  20      127.58       97.13     10.87 o 
   8   1  20       34.40       25.75      8.17 o 
   9   1  20       55.03       72.46     12.22 o 
  10   1  20       18.96       15.16      9.52 o 
  11   1  20       49.36       50.40     13.22 o 
  12   1  20       48.56       35.57      9.27 o 
  13   1  20       34.83       36.13      8.88 o 
  14   1  20        5.24       14.50      8.18 o 
  15   1  20        2.02       -5.82     10.33 o 
   0   2  20     1418.47     1490.08     53.97 o 
   1   2  20      467.44      503.90     19.83 o 
   2   2  20      243.38      211.67     15.92 o 
   3   2  20      543.22      534.80     25.84 o 
   4   2  20       88.79       77.37      9.63 o 
   5   2  20        0.03       14.18      4.64 o 
   6   2  20       44.22       37.53      6.47 o 
   7   2  20        1.25        3.06      8.11 o 
   8   2  20        0.15       14.05      6.33 o 
   9   2  20       28.72       35.30      7.66 o 
  10   2  20       24.47       42.12     10.55 o 
  11   2  20       47.27       46.72     12.14 o 
  12   2  20       16.22       11.73      7.61 o 
  13   2  20       10.45       12.20      9.35 o 
  14   2  20       31.22       20.91     11.79 o 
  15   2  20        2.47       13.94      8.37 o 
   1   3  20     1534.52     1657.15     38.30 o 
   2   3  20      676.20      636.64     21.68 o 
   3   3  20      270.23      286.11     15.86 o 
   4   3  20      475.52      483.00     20.79 o 
   5   3  20      944.15      955.74     23.48 o 
   6   3  20      198.80      185.95     15.62 o 
   7   3  20        6.28       10.36      6.64 o 
   8   3  20      360.01      345.47     18.35 o 
   9   3  20      211.62      209.50     13.28 o 
  10   3  20       42.46       38.13      9.27 o 
  11   3  20        0.00       -5.04      7.86 o 
  12   3  20        0.45        8.36      6.15 o 
  13   3  20       24.04       31.02     11.11 o 
  14   3  20        0.84       16.17      6.65 o 
   0   4  20       50.90       64.02     12.09 o 
   1   4  20     1301.64     1350.49     29.21 o 
   2   4  20      323.21      350.09     19.07 o 
   3   4  20      411.22      417.05     27.45 o 
   4   4  20        3.93        2.84      6.74 o 
   5   4  20        0.01       -4.72      8.27 o 
   6   4  20       23.25       41.95     10.59 o 
   7   4  20        6.24        7.39      7.75 o 
   8   4  20        0.15       -1.86      6.59 o 
   9   4  20       29.62       24.77      7.85 o 
  10   4  20        8.53       17.31     10.90 o 
  11   4  20       41.06       45.30     10.10 o 
  12   4  20       50.12       46.93      9.94 o 
  13   4  20        8.34       15.42      9.34 o 
  14   4  20       16.52       29.26      9.39 o 
   1   5  20       36.72       31.44      7.25 o 
   2   5  20       98.91       81.63      9.42 o 
   3   5  20      147.37      139.74     12.52 o 
   4   5  20        2.66       16.81      7.34 o 
   5   5  20      304.32      281.84     15.63 o 
   6   5  20        0.02       16.11      6.78 o 
   7   5  20        0.11       15.07      6.23 o 
   8   5  20       27.40       38.69      8.29 o 
   9   5  20       19.92       17.79      7.19 o 
  10   5  20        0.74       -1.63      7.18 o 
  11   5  20        1.11       19.61      7.95 o 
  12   5  20        2.34        6.38      9.01 o 
  13   5  20       28.29       19.85     10.64 o 
   0   6  20       11.59       12.87      9.30 o 
   1   6  20       70.35       80.05     12.76 o 
   2   6  20      240.18      239.81     12.68 o 
   3   6  20      286.14      304.25     15.24 o 
   4   6  20      175.51      187.44     11.87 o 
   5   6  20        1.99        6.89     10.52 o 
   6   6  20       20.85       22.88      7.06 o 
   7   6  20        5.22        4.29      5.63 o 
   8   6  20        0.06       11.31      8.00 o 
   9   6  20       23.18       24.87     10.74 o 
  10   6  20        5.10       20.88     11.01 o 
  11   6  20       11.41       23.05      9.34 o 
  12   6  20       24.37       34.43     11.07 o 
   1   7  20        0.30       18.03      6.93 o 
   2   7  20       89.09      103.97     10.84 o 
   3   7  20        0.41       14.33      6.51 o 
   4   7  20      135.77      146.30     12.35 o 
   5   7  20      239.57      233.79     22.89 o 
   6   7  20       41.83       45.84     10.29 o 
   7   7  20        9.18       15.25      7.86 o 
   8   7  20       45.44       60.76     11.05 o 
   9   7  20       18.01       28.58      8.42 o 
  10   7  20       17.80       22.15      9.37 o 
   0   8  20       73.12       76.31     15.91 o 
   1   8  20       61.02       76.46     10.45 o 
   2   8  20        1.31       -5.46      6.13 o 
   3   8  20       42.29       35.90      8.62 o 
   4   8  20        4.27        3.83      9.66 o 
   5   8  20       13.74       25.16      8.47 o 
   6   8  20       57.45       40.06     10.14 o 
   7   8  20       32.88       41.80     11.18 o 
   8   8  20       45.84       61.03     15.23 o 
   1   9  20       11.86       28.71     11.73 o 
   2   9  20       31.36       28.17      8.47 o 
   3   9  20        0.48       38.65      9.64 o 
   4   9  20       11.78        5.78      8.07 o 
   5   9  20       35.05       16.03     16.89 o 
   1   1  21       84.57       89.13      9.46 o 
   2   1  21      526.48      539.89     21.70 o 
   3   1  21        4.94        4.70      5.72 o 
   4   1  21       57.17       36.60      7.29 o 
   5   1  21      373.24      401.87     19.65 o 
   6   1  21      360.12      365.77     20.49 o 
   7   1  21       81.73       89.52     11.27 o 
   8   1  21        1.42       16.07      9.49 o 
   9   1  21       15.85       18.49     10.50 o 
  10   1  21       26.42       18.24      8.34 o 
  11   1  21        2.55      -12.07     12.07 o 
  12   1  21        0.26       21.74      7.93 o 
  13   1  21       28.40       17.59      8.62 o 
  14   1  21        1.51       15.60     13.68 o 
  15   1  21        9.80        6.62     10.10 o 
   0   2  21     1106.18     1149.52     40.80 o 
   1   2  21     1103.72     1161.75     30.07 o 
   2   2  21       49.59       28.93      8.12 o 
   3   2  21      990.61      985.72     26.55 o 
   4   2  21      345.41      350.14     18.45 o 
   5   2  21        6.57       15.30      5.58 o 
   6   2  21      146.68      156.37     12.90 o 
   7   2  21        1.29       10.98      7.06 o 
   8   2  21        1.67       14.35      6.17 o 
   9   2  21        3.19        4.31      7.55 o 
  10   2  21        9.89       15.91     11.59 o 
  11   2  21       69.94       81.64     12.86 o 
  12   2  21        7.10       20.07      9.01 o 
  13   2  21        0.36       19.90      9.11 o 
  14   2  21      101.83       90.13     11.39 o 
   1   3  21      795.02      761.64     22.80 o 
   2   3  21     1710.83     1773.90     37.04 o 
   3   3  21      337.49      328.03     17.75 o 
   4   3  21       97.96       88.29     12.42 o 
   5   3  21       50.93       35.16      7.45 o 
   6   3  21      241.98      240.33     19.21 o 
   7   3  21        3.83        6.26      9.29 o 
   8   3  21       75.15       75.24     12.19 o 
   9   3  21       33.31       38.21     10.68 o 
  10   3  21        3.03       19.83      6.70 o 
  11   3  21        4.48       13.32      9.81 o 
  12   3  21        1.44       14.26      9.05 o 
  13   3  21       10.21       17.15      8.83 o 
  14   3  21       19.13       28.18      9.07 o 
   0   4  21      848.53      912.79     53.58 o 
   1   4  21        0.47       -1.96      5.34 o 
   2   4  21      136.52      140.23     13.10 o 
   3   4  21      783.61      819.25     34.22 o 
   4   4  21      660.37      619.32     25.11 o 
   5   4  21      107.70       95.33     12.29 o 
   6   4  21       22.81       28.99      7.26 o 
   7   4  21      232.32      243.76     13.64 o 
   8   4  21        0.00       13.87      7.23 o 
   9   4  21       63.81       78.92     11.13 o 
  10   4  21        0.40       13.94      7.42 o 
  11   4  21        6.77       24.47      8.18 o 
  12   4  21        4.45       12.69      7.20 o 
  13   4  21       40.65       79.13     11.32 o 
   1   5  21      132.06      131.15     13.31 o 
   2   5  21      793.09      836.65     33.56 o 
   3   5  21      186.22      189.13     16.24 o 
   4   5  21        8.53       23.22      7.44 o 
   5   5  21      192.96      193.51     11.48 o 
   6   5  21        0.01       11.91     11.05 o 
   7   5  21       26.15       19.18      8.62 o 
   8   5  21      143.73      134.45     11.42 o 
   9   5  21       10.50       24.90      6.74 o 
  10   5  21        2.90       32.93      9.57 o 
  11   5  21       20.23       26.24     10.58 o 
  12   5  21        0.43        2.37      8.78 o 
   0   6  21       45.33       56.58     14.69 o 
   1   6  21      113.02       76.55     11.62 o 
   2   6  21        4.70       -3.46      7.66 o 
   3   6  21      547.93      513.59     36.35 o 
   4   6  21       29.88       36.93      8.35 o 
   5   6  21        1.32       15.55      5.72 o 
   6   6  21       11.77       31.28      9.97 o 
   7   6  21       32.46       46.22      9.82 o 
   8   6  21        0.30        4.91      7.69 o 
   9   6  21        0.29       13.97      9.01 o 
  10   6  21        0.55       15.76      7.98 o 
  11   6  21        1.76       25.04      8.74 o 
   1   7  21       30.62       40.00      9.40 o 
   2   7  21      132.28      147.94     11.54 o 
   3   7  21        4.80        5.45      8.11 o 
   4   7  21        1.96       15.20     11.33 o 
   5   7  21       22.41       22.86      8.60 o 
   6   7  21        6.20       11.61      9.02 o 
   7   7  21       13.87       22.92     10.65 o 
   8   7  21       26.07       37.08      8.67 o 
   9   7  21        0.79       11.23      7.39 o 
  10   7  21       13.35       15.96     12.69 o 
   0   8  21       32.67       41.10     13.35 o 
   1   8  21       97.51       92.82     11.62 o 
   2   8  21        9.47       17.23      7.69 o 
   3   8  21       29.22       27.84      8.47 o 
   4   8  21        0.57        2.15     11.80 o 
   5   8  21       18.83       36.66      9.33 o 
   6   8  21        0.29       -3.47      7.10 o 
   7   8  21       21.44       35.02     10.00 o 
   1   9  21        0.00       11.98      7.12 o 
   2   9  21       18.86       18.58     11.98 o 
   3   9  21       10.64       21.50      7.81 o 
   4   9  21        2.06        1.78      7.52 o 
   0   0  22        5.00       -8.39     18.80 o 
   1   0  22        0.16       14.07      7.90 o 
   2   0  22      188.48      183.88     18.88 o 
   3   0  22     2096.31     2237.38     73.91 o 
   4   0  22     1812.51     1935.28     56.86 o 
   5   0  22      451.96      469.99     29.64 o 
   6   0  22       70.32       44.06     10.76 o 
   7   0  22      470.99      465.03     28.13 o 
   8   0  22        1.45       -6.10     10.19 o 
   9   0  22        2.32       13.38      7.88 o 
  10   0  22        0.15        1.49     13.75 o 
  11   0  22        1.02       15.42     14.32 o 
  12   0  22       25.10       28.85     13.77 o 
  13   0  22        5.56       -0.71     28.64 o 
  14   0  22       10.44       57.46     14.99 o 
   1   1  22      992.79     1029.29     29.28 o 
   2   1  22       27.43       44.63      8.19 o 
   3   1  22     1439.03     1570.34     32.83 o 
   4   1  22      971.33     1040.22     26.21 o 
   5   1  22       79.54       63.73     10.77 o 
   6   1  22       56.66       37.08      6.51 o 
   7   1  22       18.10       17.76      5.48 o 
   8   1  22       55.57       69.12     11.19 o 
   9   1  22       39.00       22.82      7.49 o 
  10   1  22       96.55       83.65     15.66 o 
  11   1  22       31.34       16.77     19.94 o 
  12   1  22        0.04       -1.23      6.14 o 
  13   1  22       75.17       70.67     15.31 o 
  14   1  22        6.39       11.18     10.64 o 
   0   2  22      351.76      365.98     26.15 o 
   1   2  22      285.88      295.09     17.41 o 
   2   2  22     1468.35     1536.73     33.23 o 
   3   2  22      339.85      321.26     18.16 o 
   4   2  22     1432.65     1359.26     65.32 o 
   5   2  22       66.12       29.25      7.88 o 
   6   2  22      370.90      341.18     21.48 o 
   7   2  22      295.88      269.69     15.82 o 
   8   2  22       81.77       84.48     10.69 o 
   9   2  22        1.26       -1.20      6.45 o 
  10   2  22        0.67        7.69      8.30 o 
  11   2  22        0.31        7.32      9.87 o 
  12   2  22       55.89       49.76     11.05 o 
  13   2  22        0.48      -13.54     13.54 o 
  14   2  22       38.16       42.82     11.97 o 
   1   3  22        0.00       -1.37      4.86 o 
   2   3  22       24.55       15.76      5.74 o 
   3   3  22       56.99       43.59      8.41 o 
   4   3  22      491.77      513.78     23.90 o 
   5   3  22       42.99       41.30      7.50 o 
   6   3  22       46.86       35.81      9.66 o 
   7   3  22        3.12       24.04      7.19 o 
   8   3  22        3.83       -6.19      6.19 o 
   9   3  22       10.32       -1.37      5.73 o 
  10   3  22        5.19       10.86      6.86 o 
  11   3  22       56.07       37.64     10.20 o 
  12   3  22        1.28       -1.53      7.83 o 
  13   3  22        0.10       10.60     13.13 o 
   0   4  22      121.80       93.74     15.66 o 
   1   4  22      216.30      238.97     17.13 o 
   2   4  22      370.46      378.30     19.20 o 
   3   4  22      211.13      196.59     14.14 o 
   4   4  22      132.15      110.95     13.85 o 
   5   4  22       18.70       26.74     10.62 o 
   6   4  22      370.41      344.69     19.30 o 
   7   4  22       98.02      107.18     14.53 o 
   8   4  22       93.71       80.70     10.85 o 
   9   4  22        1.42       16.20      9.35 o 
  10   4  22        2.27       20.56      8.62 o 
  11   4  22        0.05       13.46      9.44 o 
  12   4  22        6.63        7.09     10.48 o 
  13   4  22       10.02       12.82      8.06 o 
   1   5  22        9.57        3.71      6.73 o 
   2   5  22      424.86      449.45     21.93 o 
   3   5  22       13.14       23.44      8.15 o 
   4   5  22      308.86      301.99     17.41 o 
   5   5  22       71.85       56.22     12.11 o 
   6   5  22      103.73       83.74     13.21 o 
   7   5  22        7.51       12.72      9.03 o 
   8   5  22       97.15       90.13     10.56 o 
   9   5  22       19.50       14.81     12.56 o 
  10   5  22      100.83       75.32     12.12 o 
  11   5  22       13.22       10.59      6.29 o 
  12   5  22       78.30       56.65     14.81 o 
   0   6  22       27.47       33.65     10.81 o 
   1   6  22       24.67       25.55      7.09 o 
   2   6  22       73.12       81.78     13.11 o 
   3   6  22      568.05      505.44     37.69 o 
   4   6  22       12.14       16.69     14.43 o 
   5   6  22       46.68       41.94      8.70 o 
   6   6  22        0.65       13.31      8.73 o 
   7   6  22        1.06       13.49      6.24 o 
   8   6  22        3.23       12.96      7.72 o 
   9   6  22        8.37       24.83      8.09 o 
  10   6  22       25.47       48.77     10.16 o 
  11   6  22        6.01       18.37      7.40 o 
   1   7  22        2.75        7.71      9.94 o 
   2   7  22       53.82       35.60      8.60 o 
   3   7  22       13.31       31.13      8.73 o 
   4   7  22       16.37       34.82      9.30 o 
   5   7  22        4.69       25.07      8.63 o 
   6   7  22        0.48       30.13      9.35 o 
   7   7  22        0.03        8.78      8.76 o 
   8   7  22       12.88       33.06     10.43 o 
   9   7  22       25.29       16.03     10.29 o 
   0   8  22      131.93      111.23     23.51 o 
   1   8  22       52.35       58.69     12.40 o 
   2   8  22        1.48        2.69      8.73 o 
   3   8  22       40.84       28.83      8.86 o 
   4   8  22        3.26       18.47     10.96 o 
   5   8  22       12.48       31.27      9.73 o 
   6   8  22        7.88       11.36      7.74 o 
   1   9  22        6.28       14.68      6.88 o 
   1   1  23       95.96      103.85      9.26 o 
   2   1  23        0.65       -2.28      4.94 o 
   3   1  23        7.48        9.34      6.59 o 
   4   1  23      236.08      181.82     19.29 o 
   5   1  23        2.73        0.24      6.07 o 
   6   1  23      430.54      430.71     19.15 o 
   7   1  23       17.08       15.00      7.73 o 
   8   1  23        5.62        1.57     11.79 o 
   9   1  23        2.57       23.44      8.17 o 
  10   1  23        1.62       11.01      6.91 o 
  11   1  23        8.56       30.86      9.52 o 
  12   1  23        1.47        8.13     10.83 o 
  13   1  23        9.48       48.33     10.99 o 
  14   1  23        1.38       19.34      9.26 o 
   0   2  23      598.49      565.27     31.95 o 
   1   2  23      135.69      120.70     10.55 o 
   2   2  23      495.72      500.54     23.06 o 
   3   2  23        1.65       -1.31      5.59 o 
   4   2  23       22.86       17.61      5.33 o 
   5   2  23      152.80      177.16     14.25 o 
   6   2  23     1171.04     1109.94     69.23 o 
   7   2  23       23.99       34.10      8.02 o 
   8   2  23        3.80       24.17      7.87 o 
   9   2  23        0.67       14.38      8.14 o 
  10   2  23        6.53       18.39      7.07 o 
  11   2  23       32.45       54.68     11.61 o 
  12   2  23       13.20       -6.05     10.46 o 
  13   2  23        0.19        2.97      7.68 o 
   1   3  23        8.32        1.65      4.52 o 
   2   3  23       40.42       41.39      7.28 o 
   3   3  23       79.26       74.21      9.77 o 
   4   3  23      171.20      167.49     13.42 o 
   5   3  23        0.74       12.91     11.45 o 
   6   3  23      284.90      285.16     22.39 o 
   7   3  23        6.02       21.39      7.52 o 
   8   3  23      217.68      218.87     17.68 o 
   9   3  23       24.21       22.93      9.84 o 
  10   3  23       35.92       39.89      9.64 o 
  11   3  23        0.41       18.39      8.03 o 
  12   3  23        0.87       17.51      7.93 o 
  13   3  23       35.54       27.23     11.26 o 
   0   4  23      395.51      430.61     34.15 o 
   1   4  23      331.16      369.00     20.82 o 
   2   4  23       85.10       57.92      9.10 o 
   3   4  23      155.92      138.05     13.77 o 
   4   4  23        0.19       15.75      6.51 o 
   5   4  23       38.12       45.09      9.65 o 
   6   4  23       70.93       48.48     10.03 o 
   7   4  23        2.51        9.40      7.09 o 
   8   4  23       68.40       82.92     11.42 o 
   9   4  23        6.91       19.47      8.49 o 
  10   4  23       21.62       37.54      8.63 o 
  11   4  23        1.17       10.04      7.96 o 
  12   4  23       77.48       96.38     11.69 o 
   1   5  23      312.75      319.33     17.60 o 
   2   5  23       20.99       23.84      7.23 o 
   3   5  23        3.72       12.11      6.35 o 
   4   5  23       22.24       15.76      7.49 o 
   5   5  23        6.53       20.94      6.99 o 
   6   5  23       16.40       20.80     10.07 o 
   7   5  23        3.95       11.18      6.79 o 
   8   5  23       72.76       43.24      9.95 o 
   9   5  23       35.85       41.80      9.41 o 
  10   5  23       46.69       40.43      8.69 o 
  11   5  23       31.57        7.48      7.76 o 
   0   6  23      298.20      270.14     22.93 o 
   1   6  23       62.62       49.19     10.26 o 
   2   6  23        9.02       10.63      9.51 o 
   3   6  23       23.40       18.08      6.83 o 
   4   6  23      281.33      293.74     30.42 o 
   5   6  23        5.15       21.53      7.60 o 
   6   6  23       26.25       41.06      8.61 o 
   7   6  23        0.08        8.18      8.18 o 
   8   6  23       41.06       38.05      8.91 o 
   9   6  23        0.27       -4.80      7.70 o 
  10   6  23       70.19       74.24     18.03 o 
   1   7  23       44.59       36.89      9.58 o 
   2   7  23       91.18      103.16     13.21 o 
   3   7  23       13.41       18.77      6.72 o 
   4   7  23        0.42       18.66      7.21 o 
   5   7  23        1.57       17.16     10.80 o 
   6   7  23       33.67       24.59     13.11 o 
   7   7  23       15.87       30.55      9.48 o 
   8   7  23        1.30       15.44     24.65 o 
   0   8  23       95.47       91.03     23.07 o 
   1   8  23        2.23        7.41      9.38 o 
   2   8  23        6.43       16.85      5.99 o 
   3   8  23        3.20       -2.10     10.59 o 
   4   8  23       70.53       73.70     10.73 o 
   5   8  23       19.40       28.67      9.34 o 
   0   0  24       13.18       16.21     11.24 o 
   1   0  24      623.61      603.69     40.09 o 
   2   0  24      545.18      572.58     38.09 o 
   3   0  24      172.78      145.40     17.75 o 
   4   0  24      728.71      686.16     38.56 o 
   5   0  24      312.87      422.51     27.77 o 
   6   0  24       75.05       59.65     12.12 o 
   7   0  24      532.59      509.39     41.49 o 
   8   0  24      185.63      188.40     26.39 o 
   9   0  24      159.47      148.81     17.52 o 
  10   0  24        0.20       28.36     13.90 o 
  11   0  24        1.18       -4.32     21.21 o 
  12   0  24       55.26       54.22     19.02 o 
  13   0  24       23.59       52.68     22.25 o 
   1   1  24      431.18      417.46     21.67 o 
   2   1  24      146.92      146.12     13.43 o 
   3   1  24       53.16       48.11      8.36 o 
   4   1  24     1403.22     1325.23     38.88 o 
   5   1  24      144.25      139.20     12.07 o 
   6   1  24     1036.28     1033.37     41.57 o 
   7   1  24       65.76       70.81     12.08 o 
   8   1  24       98.91      112.98     15.57 o 
   9   1  24       65.48       54.59     13.25 o 
  10   1  24        3.43        5.42     12.62 o 
  11   1  24       22.90       22.88      8.21 o 
  12   1  24       11.62        9.02     11.10 o 
  13   1  24        0.44       19.09      9.42 o 
   0   2  24      895.36      849.70     44.97 o 
   1   2  24       32.14       23.17      6.30 o 
   2   2  24      104.53      105.14     10.58 o 
   3   2  24       10.13        4.36      4.88 o 
   4   2  24        0.87        6.39      4.34 o 
   5   2  24       25.90       46.05      8.50 o 
   6   2  24        3.99       10.24      8.28 o 
   7   2  24       54.89       53.57     10.33 o 
   8   2  24        5.86       15.85      8.47 o 
   9   2  24       56.27       59.37     11.05 o 
  10   2  24        0.72        3.60      9.76 o 
  11   2  24       12.64        5.23     12.52 o 
  12   2  24       12.59       25.79     10.79 o 
  13   2  24       24.80       33.65      9.80 o 
   1   3  24       91.49       92.58     10.64 o 
   2   3  24      157.31      129.73     11.39 o 
   3   3  24        3.10       12.78      5.27 o 
   4   3  24       24.62       23.90      7.34 o 
   5   3  24        4.45       21.82      9.03 o 
   6   3  24      142.65      115.37     14.08 o 
   7   3  24       75.15       74.17     12.68 o 
   8   3  24       30.68       17.47      7.38 o 
   9   3  24        5.39        9.55      7.19 o 
  10   3  24        0.01       23.21     10.73 o 
  11   3  24        0.68        1.17     14.75 o 
  12   3  24        0.20       17.75      9.14 o 
   0   4  24      593.09      526.45     37.51 o 
   1   4  24       39.22       39.76      8.67 o 
   2   4  24       37.02       41.11      7.79 o 
   3   4  24       32.00       22.69      6.10 o 
   4   4  24      126.73      156.86     13.87 o 
   5   4  24        2.73       -0.35      6.97 o 
   6   4  24        5.21        8.17      8.22 o 
   7   4  24        0.92       19.13      7.10 o 
   8   4  24      123.67      132.93     14.33 o 
   9   4  24       36.56       43.52     10.10 o 
  10   4  24       34.07       18.60     13.42 o 
  11   4  24        3.84        7.97      8.38 o 
  12   4  24        0.06        7.15     11.93 o 
   1   5  24      242.53      225.35     15.47 o 
   2   5  24       23.95       26.05      7.02 o 
   3   5  24        5.76       -4.03      7.22 o 
   4   5  24        5.55       16.01     10.44 o 
   5   5  24       30.77       28.21      8.49 o 
   6   5  24       43.70       39.77      8.46 o 
   7   5  24        1.16        3.12      7.53 o 
   8   5  24        1.28        9.07      6.30 o 
   9   5  24        5.39        8.64      8.89 o 
  10   5  24        3.23       32.95      9.15 o 
  11   5  24       41.68       30.40      9.39 o 
   0   6  24       10.27       33.34     10.82 o 
   1   6  24       93.30       77.21     10.52 o 
   2   6  24      114.08      101.99     12.59 o 
   3   6  24       56.92       40.01     10.03 o 
   4   6  24        9.69       16.29      7.51 o 
   5   6  24       42.31       35.97     12.27 o 
   6   6  24        0.95       10.85      8.51 o 
   7   6  24        0.96       16.58      7.63 o 
   8   6  24        0.80       -4.02      6.83 o 
   9   6  24       60.80       71.95     17.67 o 
   1   7  24        0.80       13.29      9.25 o 
   2   7  24        5.91       21.79      8.20 o 
   3   7  24        9.03       19.15      7.06 o 
   4   7  24        1.18       25.96     12.62 o 
   5   7  24        2.36        7.85      9.43 o 
   6   7  24        6.04       19.90     11.14 o 
   7   7  24      127.65      101.35     23.61 o 
   0   8  24       46.62       77.08     15.88 o 
   1   8  24        4.21       15.99      7.48 o 
   2   8  24       39.24       46.88     11.10 o 
   3   8  24        0.00       11.99     11.00 o 
   4   8  24       11.04       21.64      8.65 o 
   1   1  25       73.02       75.72      9.12 o 
   2   1  25      241.23      201.42     13.98 o 
   3   1  25       21.64       13.99      5.71 o 
   4   1  25       21.10       34.44      6.30 o 
   5   1  25        4.43        6.63      5.24 o 
   6   1  25      179.50      185.02     10.19 o 
   7   1  25        0.08        0.57     11.17 o 
   8   1  25      130.63      103.47     13.52 o 
   9   1  25       59.44       41.74     10.92 o 
  10   1  25        0.68        2.37     10.53 o 
  11   1  25        9.19       12.33     11.69 o 
  12   1  25        7.80       33.94     12.41 o 
  13   1  25        0.00       -1.81     11.03 o 
   0   2  25      139.53      118.12     16.47 o 
   1   2  25       12.94       26.31      6.52 o 
   2   2  25      138.39      120.96     12.16 o 
   3   2  25        1.12        3.42      5.70 o 
   4   2  25        6.91       20.59      5.35 o 
   5   2  25        0.51       10.01      6.29 o 
   6   2  25       77.43       73.09     11.83 o 
   7   2  25       62.14       44.30     10.52 o 
   8   2  25        8.95       16.85      7.14 o 
   9   2  25        4.68       20.55      8.01 o 
  10   2  25       30.78       26.56     10.39 o 
  11   2  25       20.76       24.48      9.40 o 
  12   2  25       25.38       29.58      9.38 o 
   1   3  25       89.79       84.31     10.70 o 
   2   3  25      126.10      115.24     12.35 o 
   3   3  25      120.00       95.54     11.66 o 
   4   3  25        4.61        0.67      9.28 o 
   5   3  25       29.92       35.96      9.93 o 
   6   3  25      214.33      202.17     14.13 o 
   7   3  25        0.19        8.85      8.16 o 
   8   3  25      175.32      169.36     18.85 o 
   9   3  25       36.02       19.67     11.31 o 
  10   3  25        1.29        6.64      8.00 o 
  11   3  25       12.24       11.98      8.10 o 
  12   3  25       22.08       18.34      7.89 o 
   0   4  25      345.95      343.37     26.52 o 
   1   4  25        0.10       -3.03      6.25 o 
   2   4  25        2.10        2.40      6.21 o 
   3   4  25       30.94       30.42      6.87 o 
   4   4  25       42.75       34.74      7.70 o 
   5   4  25        7.33       14.57      4.40 o 
   6   4  25       36.17       24.73      8.19 o 
   7   4  25        3.69       16.98      7.75 o 
   8   4  25      222.95      184.85     29.24 o 
   9   4  25       14.93       19.34      9.23 o 
  10   4  25       69.30       50.07      9.04 o 
  11   4  25       13.38       10.18      8.75 o 
   1   5  25       17.09       12.75      7.89 o 
   2   5  25        2.62       24.97      7.85 o 
   3   5  25        3.70       12.34      6.55 o 
   4   5  25        9.17       10.69      7.68 o 
   5   5  25        0.77        7.36      9.27 o 
   6   5  25        2.01        2.03      7.28 o 
   7   5  25       19.39        5.52      8.69 o 
   8   5  25        3.39       15.30      8.71 o 
   9   5  25        6.85       27.86      7.72 o 
  10   5  25        8.28       12.59      8.19 o 
   0   6  25       38.77       22.84     11.38 o 
   1   6  25      126.75      114.80     13.86 o 
   2   6  25        0.75        7.61      8.31 o 
   3   6  25        8.85       17.32      8.29 o 
   4   6  25       69.53       64.74     11.13 o 
   5   6  25       19.62       24.08      8.50 o 
   6   6  25        7.86       21.82      7.95 o 
   7   6  25        0.78        8.77     11.43 o 
   8   6  25       62.22       50.84     11.40 o 
   9   6  25        1.89       -0.74      9.55 o 
   1   7  25       38.99       32.05      9.74 o 
   2   7  25       70.70       68.37     12.66 o 
   3   7  25       14.73       25.14      8.05 o 
   4   7  25       43.22       50.09      9.39 o 
   5   7  25        0.00       19.98      8.43 o 
   6   7  25        0.16        6.71     12.14 o 
   0   8  25       25.76        6.61     16.47 o 
   1   8  25       16.84        7.45      9.65 o 
   2   8  25       13.83       18.19     12.58 o 
   0   0  26       45.61       48.17     17.76 o 
   1   0  26      409.28      350.56     27.62 o 
   2   0  26        4.05       16.23      7.58 o 
   3   0  26      121.52      104.38     18.50 o 
   4   0  26      697.78      637.07     36.61 o 
   5   0  26       72.04       60.92     11.39 o 
   6   0  26      413.57      396.29     35.33 o 
   7   0  26       52.39       41.42     20.31 o 
   8   0  26       11.48       21.03     13.59 o 
   9   0  26       97.99       61.10     20.83 o 
  10   0  26        2.03       17.49     13.89 o 
  11   0  26        2.83      -17.58     18.93 o 
  12   0  26      177.34      215.89     56.33 o 
   1   1  26      213.94      198.61     14.59 o 
   2   1  26      110.91      101.59     11.68 o 
   3   1  26      308.30      252.19     13.37 o 
   4   1  26       19.80       17.09      4.80 o 
   5   1  26        2.76        8.08      4.73 o 
   6   1  26      132.42       91.47     15.25 o 
   7   1  26      156.57      161.03     12.78 o 
   8   1  26       38.50       47.73     11.39 o 
   9   1  26        4.28       -0.15      7.53 o 
  10   1  26       85.39       84.07     16.06 o 
  11   1  26        0.62       23.01      9.13 o 
  12   1  26        6.08       18.29     11.23 o 
   0   2  26       75.27       63.18     13.50 o 
   1   2  26        0.67       22.75      6.21 o 
   2   2  26       19.40       32.52      6.36 o 
   3   2  26        0.65       12.19      7.67 o 
   4   2  26       50.33       39.93      7.26 o 
   5   2  26        0.07        8.56      7.77 o 
   6   2  26       41.64       41.51      8.65 o 
   7   2  26       18.81       32.53      7.60 o 
   8   2  26       30.05       53.31     12.56 o 
   9   2  26        2.11       12.92      8.25 o 
  10   2  26       75.11       50.31     16.48 o 
  11   2  26        0.28       16.97      7.24 o 
  12   2  26       24.61       49.02     14.03 o 
   1   3  26       30.73       30.72      8.12 o 
   2   3  26      149.85      155.11     11.79 o 
   3   3  26       76.02       69.69     10.40 o 
   4   3  26       15.54       18.06      6.64 o 
   5   3  26        0.51       22.83      7.51 o 
   6   3  26       66.23       61.25     11.42 o 
   7   3  26       77.89       84.38     14.58 o 
   8   3  26       40.83       17.82     10.79 o 
   9   3  26       18.67       31.56      9.04 o 
  10   3  26        4.30       20.23     11.62 o 
  11   3  26       27.53       44.99     10.48 o 
   0   4  26       50.12       36.47     15.86 o 
   1   4  26       62.98       50.53      9.28 o 
   2   4  26        0.57        0.90      5.87 o 
   3   4  26        4.27        0.00      7.73 o 
   4   4  26        1.33       11.93     10.61 o 
   5   4  26       20.18        3.90     10.48 o 
   6   4  26        7.98       14.94      7.99 o 
   7   4  26        7.57       -0.77      7.01 o 
   8   4  26      128.85      126.69     15.51 o 
   9   4  26        0.11       -5.97      5.97 o 
  10   4  26       11.05       13.12      8.12 o 
   1   5  26        7.52        4.25      6.97 o 
   2   5  26        2.22       11.02      9.73 o 
   3   5  26       10.10       18.33      7.45 o 
   4   5  26        0.19       18.87      8.16 o 
   5   5  26       21.58       29.53      8.85 o 
   6   5  26        1.75       13.71      5.72 o 
   7   5  26       39.30       33.28      9.28 o 
   8   5  26        0.01       31.14      8.84 o 
   9   5  26        0.07       14.43      9.14 o 
   0   6  26       86.83       87.80     18.95 o 
   1   6  26       60.69       63.52     10.59 o 
   2   6  26       16.13       23.01      6.20 o 
   3   6  26        7.12       22.76      8.94 o 
   4   6  26        3.14        1.36      6.73 o 
   5   6  26        9.93        5.35      8.31 o 
   6   6  26       24.14       33.81      9.79 o 
   7   6  26       10.52       31.50      9.93 o 
   8   6  26        0.01       11.84      9.54 o 
   1   7  26       36.76       31.03      8.86 o 
   2   7  26        4.06       12.23      6.88 o 
   3   7  26       19.06       25.79      8.29 o 
   4   7  26        0.01       16.60      7.04 o 
   5   7  26        1.48        5.72     10.41 o 
   1   1  27      101.91       80.04     10.73 o 
   2   1  27       27.31       29.96      6.72 o 
   3   1  27        2.93        1.17      5.63 o 
   4   1  27       14.30       11.81      6.88 o 
   5   1  27        4.79       19.33      7.46 o 
   6   1  27        0.98        2.82      7.11 o 
   7   1  27        3.62       10.01      7.79 o 
   8   1  27        6.09        3.25     11.70 o 
   9   1  27        0.59       20.60      9.19 o 
  10   1  27        1.72        3.41     11.52 o 
  11   1  27        1.58       11.35     11.62 o 
   0   2  27      195.16      190.38     14.90 o 
   1   2  27        4.15       13.24      4.77 o 
   2   2  27      113.02       81.34     10.96 o 
   3   2  27        2.60        2.71      8.10 o 
   4   2  27       10.91       16.47      5.95 o 
   5   2  27       22.36       23.30      6.72 o 
   6   2  27       36.55       19.63      6.16 o 
   7   2  27       21.54       17.77      7.66 o 
   8   2  27       35.50       30.09     10.97 o 
   9   2  27       86.44       73.32     12.42 o 
  10   2  27       72.41       88.48     17.04 o 
  11   2  27        0.16        8.13     12.14 o 
   1   3  27       58.07       44.41      8.25 o 
   2   3  27       13.74       24.88      6.11 o 
   3   3  27        1.63        4.58      8.01 o 
   4   3  27       24.62       24.31      7.58 o 
   5   3  27       45.69       38.13     11.71 o 
   6   3  27        6.30       13.30      8.16 o 
   7   3  27        0.11       10.40      7.97 o 
   8   3  27        1.33       30.47     10.30 o 
   9   3  27        5.11        2.31      8.77 o 
  10   3  27       13.12       28.63      9.87 o 
  11   3  27       20.11       17.59      8.15 o 
   0   4  27      153.09      145.10     15.14 o 
   1   4  27      213.06      203.62     13.86 o 
   2   4  27       16.39       21.35      5.52 o 
   3   4  27       10.63       12.13      6.02 o 
   4   4  27        1.02        9.99      6.54 o 
   5   4  27       23.80       34.27      8.08 o 
   6   4  27        3.50       18.01      8.92 o 
   7   4  27        3.54       19.21      7.87 o 
   8   4  27       13.15       14.14      7.14 o 
   9   4  27       29.67       37.07      8.41 o 
  10   4  27        0.01       13.00      8.26 o 
   1   5  27        1.82       15.92      6.82 o 
   2   5  27       58.81       55.52     10.68 o 
   3   5  27        1.19       16.31     10.43 o 
   4   5  27       12.14        6.80     10.67 o 
   5   5  27       39.99       45.24     12.96 o 
   6   5  27       10.92       22.07      9.53 o 
   7   5  27       21.55       19.23      9.68 o 
   8   5  27       10.36       22.52      8.30 o 
   0   6  27        4.82       11.27     14.43 o 
   1   6  27       22.60       26.54      8.05 o 
   2   6  27       11.84        2.77      7.97 o 
   3   6  27       16.52       31.51     12.95 o 
   4   6  27       17.12       25.57      7.22 o 
   5   6  27        2.46        7.46      7.48 o 
   6   6  27        9.56       15.64      7.05 o 
   7   6  27        0.47       -0.26      9.71 o 
   1   7  27        1.99       14.45      7.82 o 
   2   7  27       57.50       44.17     12.66 o 
   3   7  27       10.26       26.76      8.94 o 
   4   7  27       54.42       32.38     11.58 o 
   0   0  28       49.71        9.28     20.74 o 
   1   0  28      150.20      114.20     22.58 o 
   2   0  28        8.90        1.94      9.85 o 
   3   0  28       45.49       27.49     11.32 o 
   4   0  28       27.15       21.28     13.44 o 
   5   0  28        0.03        2.07      7.45 o 
   6   0  28        4.16       25.54     10.01 o 
   7   0  28       88.17      100.43     20.80 o 
   8   0  28        0.01       39.94     16.06 o 
   9   0  28        7.28       26.87     14.18 o 
  10   0  28        2.50       19.31     12.10 o 
  11   0  28       64.26       67.85     33.14 o 
   1   1  28        6.89       16.28      6.27 o 
   2   1  28       14.95        3.07      4.19 o 
   3   1  28       10.64       15.90      5.68 o 
   4   1  28       77.93       88.74      9.86 o 
   5   1  28       61.65       63.84     10.92 o 
   6   1  28       82.27       76.83     11.49 o 
   7   1  28        0.80       35.00      9.53 o 
   8   1  28        7.69       26.15     10.53 o 
   9   1  28      143.68      130.34     32.09 o 
  10   1  28       11.57       39.46     10.06 o 
  11   1  28       18.68       33.14     11.18 o 
   0   2  28        0.23        4.92      6.10 o 
   1   2  28       92.10       84.13     10.61 o 
   2   2  28       56.08       45.61      8.32 o 
   3   2  28        0.32        9.19      5.87 o 
   4   2  28       12.48        5.01      5.28 o 
   5   2  28        1.91       12.53      7.30 o 
   6   2  28        9.80       16.56      7.08 o 
   7   2  28        0.04        6.30      6.21 o 
   8   2  28        3.49       18.85      7.80 o 
   9   2  28        8.87       12.39     10.59 o 
  10   2  28       12.38       18.32      8.91 o 
   1   3  28        2.14        0.81      6.16 o 
   2   3  28       15.33       23.57      6.69 o 
   3   3  28        4.62        3.69      6.09 o 
   4   3  28       13.70       22.67      7.52 o 
   5   3  28        2.56       -0.85      8.82 o 
   6   3  28        0.63       10.55      5.76 o 
   7   3  28        1.66        9.65      8.25 o 
   8   3  28        2.25       12.49     10.54 o 
   9   3  28        3.41       -1.87     10.23 o 
  10   3  28       71.98       35.73     39.11 o 
   0   4  28        3.80        7.41     10.07 o 
   1   4  28        0.33        9.44      6.21 o 
   2   4  28       22.00       34.51      8.13 o 
   3   4  28        0.30       15.53     11.15 o 
   4   4  28       26.86       32.54      7.82 o 
   5   4  28       26.47       35.45      8.21 o 
   6   4  28       11.03       22.87      6.97 o 
   7   4  28        0.00        4.98      8.53 o 
   8   4  28       16.78       24.94      8.76 o 
   9   4  28        0.10       21.44      8.43 o 
   1   5  28       25.57       32.50      9.63 o 
   2   5  28        0.15       25.70      8.98 o 
   3   5  28        5.10        6.00      8.90 o 
   4   5  28       24.47       22.03      8.67 o 
   5   5  28        0.00        4.48      9.31 o 
   6   5  28        4.52       28.58      8.96 o 
   7   5  28        0.29       -8.05      8.95 o 
   8   5  28        2.23       14.80      8.12 o 
   0   6  28       37.22       36.12     22.31 o 
   1   6  28       24.12       34.43      8.63 o 
   2   6  28       28.41       25.41      8.02 o 
   3   6  28       24.18       11.20     12.01 o 
   4   6  28       33.27       46.72      9.21 o 
   5   6  28       13.03       25.74      8.63 o 
   1   7  28        0.80       21.44      8.83 o 
   1   1  29       14.48       10.87      5.21 o 
   2   1  29        1.98        4.56      6.15 o 
   3   1  29        4.89       12.93      4.07 o 
   4   1  29        0.07        5.69      5.24 o 
   5   1  29       18.44       26.48      6.94 o 
   6   1  29        0.33       -5.80      8.76 o 
   7   1  29        3.88        2.21     15.16 o 
   8   1  29       22.33       20.64     11.62 o 
   9   1  29       50.01       68.25     11.94 o 
  10   1  29        7.74        2.06      8.57 o 
   0   2  29       38.41       40.60     10.61 o 
   1   2  29       10.57       16.87      5.53 o 
   2   2  29       36.67       36.39      7.11 o 
   3   2  29       26.06       28.83      5.73 o 
   4   2  29      105.71       93.75     12.36 o 
   5   2  29        0.35        7.88      7.65 o 
   6   2  29        0.49        6.42      6.55 o 
   7   2  29       16.95        8.00      9.63 o 
   8   2  29        3.44        8.10     10.04 o 
   9   2  29        0.19       11.02      7.04 o 
  10   2  29       15.04       20.73     16.32 o 
   1   3  29       13.18       11.95      8.79 o 
   2   3  29       23.57       37.21      8.32 o 
   3   3  29        0.17       -4.78      7.70 o 
   4   3  29        0.36       15.53      8.78 o 
   5   3  29       35.41       48.71      8.88 o 
   6   3  29        1.52       21.43      7.57 o 
   7   3  29        2.29        9.87      6.75 o 
   8   3  29        6.67       12.11      9.83 o 
   9   3  29       53.27       23.72     10.91 o 
   0   4  29      159.91      147.14     22.64 o 
   1   4  29       27.35       32.47      8.26 o 
   2   4  29        4.11       30.16      8.43 o 
   3   4  29        3.88       15.95      7.16 o 
   4   4  29       18.61       22.75      8.43 o 
   5   4  29       24.62       32.06      6.71 o 
   6   4  29       29.31       29.36      8.53 o 
   7   4  29        2.15       16.71      7.28 o 
   8   4  29        1.38       22.72      7.22 o 
   1   5  29       14.95       24.07      7.63 o 
   2   5  29        1.13       25.34      8.36 o 
   3   5  29        1.34        1.04     12.99 o 
   4   5  29        2.66        3.54     10.83 o 
   5   5  29        0.45       15.84     11.16 o 
   6   5  29        0.15        0.50      8.83 o 
   0   6  29      113.52       94.54     16.45 o 
   1   6  29        0.24       16.57      7.53 o 
   2   6  29       16.20       33.68     10.61 o 
   3   6  29       41.43       52.37     13.10 o 
   4   6  29       27.71       31.08     10.07 o 
   0   0  30        0.10        5.63      6.30 o 
   1   0  30        7.67        8.48      8.70 o 
   2   0  30       80.81       85.65     14.71 o 
   3   0  30        1.11        3.39      7.52 o 
   4   0  30       37.81       43.16     11.08 o 
   5   0  30        6.57       32.18     13.51 o 
   6   0  30        0.23        6.58     12.48 o 
   7   0  30       44.60       20.66     13.45 o 
   8   0  30       47.41       43.18     22.21 o 
   9   0  30       13.03        6.78     21.32 o 
   1   1  30       42.47       24.32      6.44 o 
   2   1  30        2.45       18.67      4.97 o 
   3   1  30        6.77       14.89      5.41 o 
   4   1  30        5.56        1.34      5.22 o 
   5   1  30       55.78       76.98     14.57 o 
   6   1  30        0.83       38.11     10.07 o 
   7   1  30       15.35       27.57     11.10 o 
   8   1  30       16.91       26.90      9.71 o 
   9   1  30        3.81       17.75     11.09 o 
   0   2  30       21.37       13.02      7.97 o 
   1   2  30       17.01       30.46      6.69 o 
   2   2  30        2.05        5.13      4.90 o 
   3   2  30       86.79       91.39     11.76 o 
   4   2  30       10.01        2.65      7.53 o 
   5   2  30        0.04        7.17      7.61 o 
   6   2  30        5.24       10.30      7.92 o 
   7   2  30       72.39       85.04     16.32 o 
   8   2  30        1.39       23.74      9.28 o 
   9   2  30       12.34        8.21     17.92 o 
   1   3  30        2.91       14.50      6.98 o 
   2   3  30       16.22        7.14      6.85 o 
   3   3  30       48.71       60.56     11.10 o 
   4   3  30        0.03       -3.50      7.03 o 
   5   3  30        2.72        4.82      6.21 o 
   6   3  30        7.77        7.35      8.75 o 
   7   3  30        0.19       24.02      7.63 o 
   8   3  30       16.59       25.98     11.25 o 
   0   4  30        1.03       16.19      8.46 o 
   1   4  30       13.18        9.01      6.87 o 
   2   4  30       32.63       31.60      7.80 o 
   3   4  30       44.34       23.41      7.28 o 
   4   4  30        2.43       10.04      8.69 o 
   5   4  30       10.83       15.02     10.04 o 
   6   4  30        0.83        4.76      9.27 o 
   7   4  30       19.99       31.14      9.30 o 
   1   5  30       19.92       39.73      9.86 o 
   2   5  30        1.50       19.13      8.28 o 
   3   5  30       10.17       33.15      9.84 o 
   4   5  30       33.77       47.23     10.04 o 
   5   5  30        0.23       13.63      7.53 o 
   0   6  30        5.07       20.29     11.21 o 
   1   6  30        2.12       11.41      8.83 o 
   1   1  31        0.28       -1.28      5.07 o 
   2   1  31       24.03       37.31      7.02 o 
   3   1  31        4.68       10.82      4.58 o 
   4   1  31        1.81       12.04      5.54 o 
   5   1  31        7.08        2.22      5.98 o 
   6   1  31        1.17        5.86     10.25 o 
   7   1  31       44.27       74.44     11.58 o 
   8   1  31       14.96       20.48      9.06 o 
   0   2  31       11.67       20.40     15.33 o 
   1   2  31       12.12       22.38      6.67 o 
   2   2  31        1.75       10.06      7.43 o 
   3   2  31        2.26       13.67      5.46 o 
   4   2  31       12.02       32.88      8.16 o 
   5   2  31        1.07        8.79     11.03 o 
   6   2  31        3.47       13.55     10.99 o 
   7   2  31       12.54        7.43      9.73 o 
   8   2  31        0.18        9.55      8.44 o 
   1   3  31        0.31       10.62      7.23 o 
   2   3  31      127.74      134.83     16.76 o 
   3   3  31       49.79       39.58      9.82 o 
   4   3  31        0.74       12.48      6.03 o 
   5   3  31        3.39        7.92      6.38 o 
   6   3  31        4.23       34.05     14.09 o 
   7   3  31       34.32       40.25     10.78 o 
   0   4  31       25.65       26.80     11.59 o 
   1   4  31        3.11       12.99      7.70 o 
   2   4  31       33.55       29.62     11.01 o 
   3   4  31        0.05       11.60      7.50 o 
   4   4  31        0.42        9.85      5.86 o 
   5   4  31       17.26       19.32      8.05 o 
   6   4  31        0.17       -7.07     11.29 o 
   1   5  31        5.87        6.90     12.88 o 
   2   5  31       28.09       30.50     21.57 o 
   3   5  31       85.06       72.32     17.12 o 
   0   0  32      308.41      238.70     84.17 o 
   1   0  32       96.34      108.21     14.74 o 
   2   0  32        0.00       -5.42      5.73 o 
   3   0  32        7.47        9.86      6.89 o 
   4   0  32        7.93       19.10     10.91 o 
   5   0  32       34.27       31.21     15.65 o 
   6   0  32        1.13       14.61     13.98 o 
   7   0  32        3.35       27.90     13.95 o 
   1   1  32       56.78       68.87     10.17 o 
   2   1  32        0.00       16.04      6.19 o 
   3   1  32        9.10       23.54      6.49 o 
   4   1  32        4.67       13.45      5.59 o 
   5   1  32       17.44       27.76      8.13 o 
   6   1  32        2.03        3.03      8.91 o 
   7   1  32        9.97        7.00      8.50 o 
   0   2  32       87.73       83.97     14.86 o 
   1   2  32       49.84       37.49      8.34 o 
   2   2  32        2.80        9.98      5.64 o 
   3   2  32       14.72       22.69      5.98 o 
   4   2  32        0.46       -4.92      9.25 o 
   5   2  32       35.81       21.69      8.92 o 
   6   2  32        2.65       28.90      9.40 o 
   7   2  32        3.62       -5.25      9.36 o 
   1   3  32       84.73       78.94     13.52 o 
   2   3  32        2.15       11.16      9.53 o 
   3   3  32        0.50       16.51      9.01 o 
   4   3  32        1.21        8.00      9.55 o 
   5   3  32       22.54       19.83      8.15 o 
   6   3  32        1.84       10.14      9.13 o 
   0   4  32        0.28       17.31     12.10 o 
   1   4  32       17.73       38.42      8.21 o 
   2   4  32       11.08       15.22     11.98 o 
   3   4  32        0.07       12.43      7.40 o 
   4   4  32        1.75       13.69     12.69 o 
   1   1  33        0.00        8.30      4.86 o 
   2   1  33        1.65       21.09      7.57 o 
   3   1  33       13.46       14.30      7.49 o 
   4   1  33        1.96       20.24      7.75 o 
   5   1  33        0.84        0.74     11.58 o 
   6   1  33        3.74       21.62     11.94 o 
   0   2  33      100.09       80.77     19.15 o 
   1   2  33      158.36      163.93     15.76 o 
   2   2  33        4.14       15.62      6.55 o 
   3   2  33       46.84       51.90      8.75 o 
   4   2  33       13.75       32.01      8.21 o 
   5   2  33        8.26       10.15     12.36 o 
   1   3  33        7.49       20.00      6.96 o 
   2   3  33        7.06       24.80      8.59 o 
   3   3  33       27.00       25.63     10.43 o 
   4   3  33        9.25        6.87     13.41 o 
   0   4  33        2.30       16.81     11.00 o 
   0   0  34       15.38       20.19     21.33 o 
   1   0  34       64.73       50.61     11.54 o 
   2   0  34       13.70       40.86      9.36 o 
   3   0  34        2.55       22.60     13.49 o 
   4   0  34       74.21       96.30     39.47 o 
   1   1  34        1.39        8.65      7.81 o 
   2   1  34      145.85      141.01     13.71 o 
   3   1  34       41.35       39.05      8.84 o 
   4   1  34        6.91       24.95      8.53 o 
   0   2  34        8.39       39.02     13.59 o 
   1   2  34       22.99       32.63      8.65 o 
   2   2  34       40.58       29.41     13.74 o 
   3   2  34        4.01        6.64      6.13 o 
   1   1  35        3.91        7.97      6.16 o 
                                                 
